# Supplementary material for: Social Pathways for Ebola Virus Disease in Rural Sierra Leone, and Some Implications for Containment
Source: PLoS Negl Trop Dis. 2015 Apr 17;9(4):e0003567. doi: 10.1371/journal.pntd.0003567 (PMC4401769; doi:10.1371/journal.pntd.0003567)
Supplement: S1 Dataset — (ZIP) [file pntd.0003567.s003.zip]

Archive with 32 entries (28 files):
- S1 Dataset/Chiefdoms Gola/
- S1 Dataset/Chiefdoms Gola/Gola_chiefdoms.dbf
- S1 Dataset/Chiefdoms Gola/Gola_chiefdoms.prj
- S1 Dataset/Chiefdoms Gola/Gola_chiefdoms.sbn
- S1 Dataset/Chiefdoms Gola/Gola_chiefdoms.sbx
- S1 Dataset/Chiefdoms Gola/Gola_chiefdoms.shp
- S1 Dataset/Chiefdoms Gola/Gola_chiefdoms.shp.xml
- S1 Dataset/Chiefdoms Gola/Gola_chiefdoms.shx
- S1 Dataset/Coordinates Fogbo.csv
- S1 Dataset/fogbo map.qgs
- S1 Dataset/fogbo map.qgs~
- S1 Dataset/Sierra Leone All A & B roads/
- S1 Dataset/Sierra Leone All A & B roads/Sierra Leone All A & B Roads.dbf
- S1 Dataset/Sierra Leone All A & B roads/Sierra Leone All A & B Roads.prj
- S1 Dataset/Sierra Leone All A & B roads/Sierra Leone All A & B Roads.qpj
- S1 Dataset/Sierra Leone All A & B roads/Sierra Leone All A & B Roads.shp
- S1 Dataset/Sierra Leone All A & B roads/Sierra Leone All A & B Roads.shx
- S1 Dataset/Sierra Leone District Boundaries/
- S1 Dataset/Sierra Leone District Boundaries/District_boundary_2004_utm29.dbf
- S1 Dataset/Sierra Leone District Boundaries/District_boundary_2004_utm29.prj
- S1 Dataset/Sierra Leone District Boundaries/District_boundary_2004_utm29.sbn
- S1 Dataset/Sierra Leone District Boundaries/District_boundary_2004_utm29.sbx
- S1 Dataset/Sierra Leone District Boundaries/District_boundary_2004_utm29.shp
- S1 Dataset/Sierra Leone District Boundaries/District_boundary_2004_utm29.shp.xml
- S1 Dataset/Sierra Leone District Boundaries/District_boundary_2004_utm29.shx
- S1 Dataset/Sierra Leone Large Rivers/
- S1 Dataset/Sierra Leone Large Rivers/Sierra Leone Large Rivers.dbf
- S1 Dataset/Sierra Leone Large Rivers/Sierra Leone Large Rivers.prj
- S1 Dataset/Sierra Leone Large Rivers/Sierra Leone Large Rivers.qix
- S1 Dataset/Sierra Leone Large Rivers/Sierra Leone Large Rivers.qpj
- S1 Dataset/Sierra Leone Large Rivers/Sierra Leone Large Rivers.shp
- S1 Dataset/Sierra Leone Large Rivers/Sierra Leone Large Rivers.shx
