# Supplementary material for: Social Pathways for Ebola Virus Disease in Rural Sierra Leone, and Some Implications for Containment
Source: PLoS Negl Trop Dis. 2015 Apr 17;9(4):e0003567. doi: 10.1371/journal.pntd.0003567 (PMC4401769; doi:10.1371/journal.pntd.0003567)
Supplement: S1 Dataset — (ZIP) [file pntd.0003567.s003.zip › S1 Dataset/Chiefdoms Gola/Gola_chiefdoms.prj]

PROJCS["WGS_1984_UTM_Zone_29N",GEOGCS["GCS_WGS_1984",DATUM["D_WGS_1984",SPHEROID["WGS_1984",6378137.0,298.257223563]],PRIMEM["Greenwich",0.0],UNIT["Degree",0.0174532925199433]],PROJECTION["Transverse_Mercator"],PARAMETER["False_Easting",500000.0],PARAMETER["False_Northing",0.0],PARAMETER["Central_Meridian",-9.0],PARAMETER["Scale_Factor",0.9996],PARAMETER["Latitude_Of_Origin",0.0],UNIT["Meter",1.0]]
