# Supplementary material for: Social Pathways for Ebola Virus Disease in Rural Sierra Leone, and Some Implications for Containment
Source: PLoS Negl Trop Dis. 2015 Apr 17;9(4):e0003567. doi: 10.1371/journal.pntd.0003567 (PMC4401769; doi:10.1371/journal.pntd.0003567)
Supplement: S1 Dataset — (ZIP) [file pntd.0003567.s003.zip › S1 Dataset/Coordinates Fogbo.csv]

id	name	X	Y
1	Fogbo	826085	918895
2	Taiama Junction	823228	907589
3	Kowama	830219	873292
4	Bawuya	829013	919840
5	Moyamba Junction	806596	920384
