# Supplementary material for: Social Pathways for Ebola Virus Disease in Rural Sierra Leone, and Some Implications for Containment
Source: PLoS Negl Trop Dis. 2015 Apr 17;9(4):e0003567. doi: 10.1371/journal.pntd.0003567 (PMC4401769; doi:10.1371/journal.pntd.0003567)
Supplement: S1 Dataset — (ZIP) [file pntd.0003567.s003.zip › S1 Dataset/fogbo map.qgs]

<!DOCTYPE qgis PUBLIC 'http://mrcc.com/qgis.dtd' 'SYSTEM'>
<qgis projectname="" version="2.4.0-Chugiak">
    <title></title>
    <layer-tree-group expanded="1" checked="Qt::Checked" name="">
        <customproperties/>
        <layer-tree-layer expanded="1" checked="Qt::Checked" id="Coordinates_Fogbo20141218133840732" name="Coordinates Fogbo">
            <customproperties/>
        </layer-tree-layer>
        <layer-tree-layer expanded="1" checked="Qt::Checked" id="Sierra_Leone_All_A___B_Roads20141218125340669" name="Sierra Leone All A &amp; B Roads">
            <customproperties/>
        </layer-tree-layer>
        <layer-tree-layer expanded="1" checked="Qt::Checked" id="Sierra_Leone_Large_Rivers20141218125007956" name="Sierra Leone Large Rivers">
            <customproperties/>
        </layer-tree-layer>
        <layer-tree-layer expanded="1" checked="Qt::Checked" id="Sierra_Leone_All_A___B_Roads20141218132002316" name="Sierra Leone All A &amp; B Roads">
            <customproperties/>
        </layer-tree-layer>
        <layer-tree-layer expanded="1" checked="Qt::Checked" id="SLE_adm220141218121452698" name="SLE_adm2">
            <customproperties/>
        </layer-tree-layer>
    </layer-tree-group>
    <relations/>
    <mapcanvas>
        <units>meters</units>
        <extent>
            <xmin>103620.86818609971669503</xmin>
            <ymin>856981.33392678829841316</ymin>
            <xmax>236233.89747363261994906</xmax>
            <ymax>947206.63695803214795887</ymax>
        </extent>
        <projections>1</projections>
        <destinationsrs>
            <spatialrefsys>
                <proj4>+proj=utm +zone=29 +datum=WGS84 +units=m +no_defs</proj4>
                <srsid>3113</srsid>
                <srid>32629</srid>
                <authid>EPSG:32629</authid>
                <description>WGS 84 / UTM zone 29N</description>
                <projectionacronym>utm</projectionacronym>
                <ellipsoidacronym>WGS84</ellipsoidacronym>
                <geographicflag>false</geographicflag>
            </spatialrefsys>
        </destinationsrs>
        <layer_coordinate_transform_info>
            <layer_coordinate_transform destAuthId="EPSG:32629" srcAuthId="EPSG:32628" srcDatumTransform="-1" destDatumTransform="-1" layerid="Coordinates_Fogbo20141218133840732"/>
            <layer_coordinate_transform destAuthId="EPSG:32629" srcAuthId="EPSG:4326" srcDatumTransform="-1" destDatumTransform="-1" layerid="SLE_adm120141218121440458"/>
            <layer_coordinate_transform destAuthId="EPSG:32629" srcAuthId="EPSG:32629" srcDatumTransform="-1" destDatumTransform="-1" layerid="major_rivers20141218121946768"/>
            <layer_coordinate_transform destAuthId="EPSG:32629" srcAuthId="EPSG:32629" srcDatumTransform="-1" destDatumTransform="-1" layerid="Drainage_AllStreams220141218122032722"/>
            <layer_coordinate_transform destAuthId="EPSG:32629" srcAuthId="EPSG:4326" srcDatumTransform="-1" destDatumTransform="-1" layerid="SLE_water_lines_dcw20141218122118045"/>
            <layer_coordinate_transform destAuthId="EPSG:32629" srcAuthId="EPSG:32629" srcDatumTransform="-1" destDatumTransform="-1" layerid="Sierra_Leone_All_A___B_Roads20141218125340669"/>
            <layer_coordinate_transform destAuthId="EPSG:32629" srcAuthId="EPSG:32628" srcDatumTransform="-1" destDatumTransform="-1" layerid="coordinates20141218120301777"/>
            <layer_coordinate_transform destAuthId="EPSG:32629" srcAuthId="EPSG:32628" srcDatumTransform="-1" destDatumTransform="-1" layerid="coordinates20141218121309179"/>
            <layer_coordinate_transform destAuthId="EPSG:32629" srcAuthId="EPSG:32628" srcDatumTransform="-1" destDatumTransform="-1" layerid="coordinates20141218120758205"/>
            <layer_coordinate_transform destAuthId="EPSG:32629" srcAuthId="EPSG:32629" srcDatumTransform="-1" destDatumTransform="-1" layerid="Chiefdoms_SL20141218112658465"/>
            <layer_coordinate_transform destAuthId="EPSG:32629" srcAuthId="EPSG:32629" srcDatumTransform="-1" destDatumTransform="-1" layerid="Sierra_Leone_Large_Rivers20141218125007956"/>
            <layer_coordinate_transform destAuthId="EPSG:32629" srcAuthId="EPSG:4326" srcDatumTransform="-1" destDatumTransform="-1" layerid="SLE_adm320141218121512745"/>
            <layer_coordinate_transform destAuthId="EPSG:32629" srcAuthId="EPSG:32628" srcDatumTransform="-1" destDatumTransform="-1" layerid="coordinates20141218120450571"/>
            <layer_coordinate_transform destAuthId="EPSG:32629" srcAuthId="EPSG:32629" srcDatumTransform="-1" destDatumTransform="-1" layerid="Sierra_Leone_All_A___B_Roads20141218132002316"/>
            <layer_coordinate_transform destAuthId="EPSG:32629" srcAuthId="EPSG:4326" srcDatumTransform="-1" destDatumTransform="-1" layerid="SLE_adm220141218121452698"/>
        </layer_coordinate_transform_info>
    </mapcanvas>
    <layer-tree-canvas>
        <custom-order enabled="0">
            <item>SLE_adm220141218121452698</item>
            <item>Sierra_Leone_Large_Rivers20141218125007956</item>
            <item>Sierra_Leone_All_A___B_Roads20141218125340669</item>
            <item>Sierra_Leone_All_A___B_Roads20141218132002316</item>
            <item>Coordinates_Fogbo20141218133840732</item>
        </custom-order>
    </layer-tree-canvas>
    <legend updateDrawingOrder="true">
        <legendlayer drawingOrder="-1" open="true" checked="Qt::Checked" name="Coordinates Fogbo" showFeatureCount="0">
            <filegroup open="true" hidden="false">
                <legendlayerfile isInOverview="0" layerid="Coordinates_Fogbo20141218133840732" visible="1"/>
            </filegroup>
        </legendlayer>
        <legendlayer drawingOrder="-1" open="true" checked="Qt::Checked" name="Sierra Leone All A &amp; B Roads" showFeatureCount="0">
            <filegroup open="true" hidden="false">
                <legendlayerfile isInOverview="0" layerid="Sierra_Leone_All_A___B_Roads20141218125340669" visible="1"/>
            </filegroup>
        </legendlayer>
        <legendlayer drawingOrder="-1" open="true" checked="Qt::Checked" name="Sierra Leone Large Rivers" showFeatureCount="0">
            <filegroup open="true" hidden="false">
                <legendlayerfile isInOverview="0" layerid="Sierra_Leone_Large_Rivers20141218125007956" visible="1"/>
            </filegroup>
        </legendlayer>
        <legendlayer drawingOrder="-1" open="true" checked="Qt::Checked" name="Sierra Leone All A &amp; B Roads" showFeatureCount="0">
            <filegroup open="true" hidden="false">
                <legendlayerfile isInOverview="0" layerid="Sierra_Leone_All_A___B_Roads20141218132002316" visible="1"/>
            </filegroup>
        </legendlayer>
        <legendlayer drawingOrder="-1" open="true" checked="Qt::Checked" name="SLE_adm2" showFeatureCount="0">
            <filegroup open="true" hidden="false">
                <legendlayerfile isInOverview="0" layerid="SLE_adm220141218121452698" visible="1"/>
            </filegroup>
        </legendlayer>
    </legend>
    <Composer title="Fogbo" visible="0">
        <Composition snapGridTolerance="2" gridVisible="0" printResolution="300" paperWidth="297" snapGridOffsetX="0" guidesVisible="1" snapGridResolution="10" snapGridOffsetY="0" alignmentSnap="1" snapping="0" numPages="1" paperHeight="210" alignmentSnapTolerance="2" smartGuides="1" printAsRaster="0" generateWorldFile="0">
            <symbol alpha="1" type="fill" name="">
                <layer pass="0" class="SimpleFill" locked="0">
                    <prop k="border_width_map_unit_scale" v="0,0"/>
                    <prop k="border_width_unit" v="MM"/>
                    <prop k="color" v="255,255,255,255"/>
                    <prop k="color_border" v="0,0,0,255"/>
                    <prop k="joinstyle" v="miter"/>
                    <prop k="offset" v="0,0"/>
                    <prop k="offset_map_unit_scale" v="0,0"/>
                    <prop k="offset_unit" v="MM"/>
                    <prop k="style" v="solid"/>
                    <prop k="style_border" v="no"/>
                    <prop k="width_border" v="0.26"/>
                </layer>
            </symbol>
            <ComposerMap mapRotation="0" keepLayerSet="true" overviewFrameMap="1" id="0" previewMode="Cache" drawCanvasItems="true">
                <overviewFrame overviewBlendMode="0" overviewFrameMap="1" overviewCentered="false" overviewInverted="false">
                    <symbol alpha="1" type="fill" name="">
                        <layer pass="0" class="SimpleFill" locked="0">
                            <prop k="border_width_map_unit_scale" v="0,0"/>
                            <prop k="border_width_unit" v="MM"/>
                            <prop k="color" v="249,123,197,0"/>
                            <prop k="color_border" v="0,0,0,255"/>
                            <prop k="joinstyle" v="bevel"/>
                            <prop k="offset" v="0,0"/>
                            <prop k="offset_map_unit_scale" v="0,0"/>
                            <prop k="offset_unit" v="MM"/>
                            <prop k="style" v="solid"/>
                            <prop k="style_border" v="solid"/>
                            <prop k="width_border" v="1"/>
                        </layer>
                    </symbol>
                </overviewFrame>
                <Extent ymin="727228.9662950640777126" xmin="13819.83903763899616024" ymax="1136879.02301431074738503" xmax="386916.36170430801576003"/>
                <LayerSet>
                    <Layer>SLE_adm220141218121452698</Layer>
                </LayerSet>
                <Grid gridStyle="0" crossLength="3" gridFramePenThickness="0.5" intervalX="0" offsetX="0" intervalY="0" offsetY="0" gridFrameStyle="0" gridFrameWidth="2" gridBlendMode="0" show="0">
                    <framePenColor alpha="255" red="0" blue="0" green="0"/>
                    <frameFillColor1 alpha="255" red="255" blue="255" green="255"/>
                    <frameFillColor2 alpha="255" red="0" blue="0" green="0"/>
                    <symbol alpha="1" type="line" name="">
                        <layer pass="0" class="SimpleLine" locked="0">
                            <prop k="capstyle" v="flat"/>
                            <prop k="color" v="0,0,0,255"/>
                            <prop k="customdash" v="5;2"/>
                            <prop k="customdash_map_unit_scale" v="0,0"/>
                            <prop k="customdash_unit" v="MM"/>
                            <prop k="draw_inside_polygon" v="0"/>
                            <prop k="joinstyle" v="bevel"/>
                            <prop k="offset" v="0"/>
                            <prop k="offset_map_unit_scale" v="0,0"/>
                            <prop k="offset_unit" v="MM"/>
                            <prop k="penstyle" v="solid"/>
                            <prop k="use_custom_dash" v="0"/>
                            <prop k="width" v="0.3"/>
                            <prop k="width_map_unit_scale" v="0,0"/>
                            <prop k="width_unit" v="MM"/>
                        </layer>
                    </symbol>
                    <Annotation rightDirection="0" bottomDirection="0" format="0" topPosition="1" precision="3" leftDirection="0" rightPosition="1" bottomPosition="1" frameDistance="1" show="0" font=".Helvetica Neue DeskInterface,13,-1,5,50,0,0,0,0,0" leftPosition="1" topDirection="0">
                        <fontColor alpha="255" red="0" blue="0" green="0"/>
                    </Annotation>
                </Grid>
                <AtlasMap scalingMode="2" atlasDriven="0" margin="0.10000000000000001"/>
                <ComposerItem pagey="3.78851" page="1" id="" lastValidViewScaleFactor="2.90351" positionMode="0" positionLock="false" x="3.8882" y="3.78851" zValue="4" background="true" transparency="0" frameJoinStyle="miter" blendMode="0" width="66.7916" outlineWidth="0.3" uuid="{a981b2b9-6f6b-4a13-96f8-94aa782d6451}" height="73.3354" itemRotation="0" frame="true" pagex="3.8882">
                    <FrameColor alpha="255" red="0" blue="0" green="0"/>
                    <BackgroundColor alpha="255" red="255" blue="255" green="255"/>
                </ComposerItem>
            </ComposerMap>
            <ComposerLegend symbolWidth="7" title="Legend" boxSpace="2" splitLayer="0" equalColumnWidth="0" titleAlignment="1" symbolHeight="4" wmsLegendHeight="25" wrapChar="" fontColor="#000000" columnSpace="2" wmsLegendWidth="50" columnCount="1">
                <styles>
                    <style marginBottom="2" name="title" font=".Helvetica Neue DeskInterface,16,-1,5,50,0,0,0,0,0"/>
                    <style marginTop="2" name="group" font=".Helvetica Neue DeskInterface,14,-1,5,50,0,0,0,0,0"/>
                    <style marginTop="2" name="subgroup" font=".Helvetica Neue DeskInterface,12,-1,5,50,0,0,0,0,0"/>
                    <style marginTop="2" name="symbol" font=".Helvetica Neue DeskInterface,13,-1,5,50,0,0,0,0,0"/>
                    <style marginTop="2" marginLeft="2" name="symbolLabel" font="Helvetica,16,-1,5,50,1,0,0,0,0"/>
                </styles>
                <Model autoUpdate="1">
                    <LayerItem layerId="Coordinates_Fogbo20141218133840732" userText="Cities" style="hidden" text="Cities" showFeatureCount="0">
                        <VectorClassificationItemNg userText="" text="Cities">
                            <symbols>
                                <symbol alpha="1" type="marker" name="classificationSymbol">
                                    <layer pass="0" class="SimpleMarker" locked="0">
                                        <prop k="angle" v="0"/>
                                        <prop k="color" v="0,0,0,255"/>
                                        <prop k="color_border" v="0,0,0,255"/>
                                        <prop k="horizontal_anchor_point" v="1"/>
                                        <prop k="name" v="circle"/>
                                        <prop k="offset" v="0,0"/>
                                        <prop k="offset_map_unit_scale" v="0,0"/>
                                        <prop k="offset_unit" v="MM"/>
                                        <prop k="outline_style" v="solid"/>
                                        <prop k="outline_width" v="0"/>
                                        <prop k="outline_width_map_unit_scale" v="0,0"/>
                                        <prop k="outline_width_unit" v="MM"/>
                                        <prop k="scale_method" v="area"/>
                                        <prop k="size" v="2.2"/>
                                        <prop k="size_map_unit_scale" v="0,0"/>
                                        <prop k="size_unit" v="MM"/>
                                        <prop k="vertical_anchor_point" v="1"/>
                                    </layer>
                                </symbol>
                            </symbols>
                        </VectorClassificationItemNg>
                    </LayerItem>
                    <LayerItem layerId="Sierra_Leone_All_A___B_Roads20141218132002316" userText="District Border" style="hidden" text="District Border" showFeatureCount="0">
                        <VectorClassificationItemNg userText="" text="District Border">
                            <symbols>
                                <symbol alpha="1" type="line" name="classificationSymbol">
                                    <layer pass="0" class="SimpleLine" locked="0">
                                        <prop k="capstyle" v="square"/>
                                        <prop k="color" v="0,0,0,255"/>
                                        <prop k="customdash" v="5;2"/>
                                        <prop k="customdash_map_unit_scale" v="0,0"/>
                                        <prop k="customdash_unit" v="MM"/>
                                        <prop k="draw_inside_polygon" v="0"/>
                                        <prop k="joinstyle" v="bevel"/>
                                        <prop k="offset" v="0"/>
                                        <prop k="offset_map_unit_scale" v="0,0"/>
                                        <prop k="offset_unit" v="MM"/>
                                        <prop k="penstyle" v="solid"/>
                                        <prop k="use_custom_dash" v="0"/>
                                        <prop k="width" v="0.66"/>
                                        <prop k="width_map_unit_scale" v="0,0"/>
                                        <prop k="width_unit" v="MM"/>
                                    </layer>
                                </symbol>
                            </symbols>
                        </VectorClassificationItemNg>
                    </LayerItem>
                    <LayerItem layerId="Sierra_Leone_All_A___B_Roads20141218125340669" userText="Roads" style="hidden" text="Roads" showFeatureCount="0">
                        <VectorClassificationItemNg userText="" text="Roads">
                            <symbols>
                                <symbol alpha="1" type="line" name="classificationSymbol">
                                    <layer pass="0" class="SimpleLine" locked="1">
                                        <prop k="capstyle" v="round"/>
                                        <prop k="color" v="0,0,0,255"/>
                                        <prop k="customdash" v="5;2"/>
                                        <prop k="customdash_map_unit_scale" v="0,0"/>
                                        <prop k="customdash_unit" v="MM"/>
                                        <prop k="draw_inside_polygon" v="0"/>
                                        <prop k="joinstyle" v="round"/>
                                        <prop k="offset" v="0"/>
                                        <prop k="offset_map_unit_scale" v="0,0"/>
                                        <prop k="offset_unit" v="MM"/>
                                        <prop k="penstyle" v="solid"/>
                                        <prop k="use_custom_dash" v="0"/>
                                        <prop k="width" v="0.86"/>
                                        <prop k="width_map_unit_scale" v="0,0"/>
                                        <prop k="width_unit" v="MM"/>
                                    </layer>
                                    <layer pass="0" class="SimpleLine" locked="0">
                                        <prop k="capstyle" v="round"/>
                                        <prop k="color" v="255,255,255,255"/>
                                        <prop k="customdash" v="5;2"/>
                                        <prop k="customdash_map_unit_scale" v="0,0"/>
                                        <prop k="customdash_unit" v="MM"/>
                                        <prop k="draw_inside_polygon" v="0"/>
                                        <prop k="joinstyle" v="round"/>
                                        <prop k="offset" v="0"/>
                                        <prop k="offset_map_unit_scale" v="0,0"/>
                                        <prop k="offset_unit" v="MM"/>
                                        <prop k="penstyle" v="solid"/>
                                        <prop k="use_custom_dash" v="0"/>
                                        <prop k="width" v="0.479469"/>
                                        <prop k="width_map_unit_scale" v="0,0"/>
                                        <prop k="width_unit" v="MM"/>
                                    </layer>
                                </symbol>
                            </symbols>
                        </VectorClassificationItemNg>
                    </LayerItem>
                    <LayerItem layerId="Sierra_Leone_Large_Rivers20141218125007956" userText="Large Rivers" style="hidden" text="Large Rivers" showFeatureCount="0">
                        <VectorClassificationItemNg userText="" text="Large Rivers">
                            <symbols>
                                <symbol alpha="1" type="line" name="classificationSymbol">
                                    <layer pass="0" class="SimpleLine" locked="0">
                                        <prop k="capstyle" v="square"/>
                                        <prop k="color" v="123,123,123,255"/>
                                        <prop k="customdash" v="5;2"/>
                                        <prop k="customdash_map_unit_scale" v="0,0"/>
                                        <prop k="customdash_unit" v="MM"/>
                                        <prop k="draw_inside_polygon" v="0"/>
                                        <prop k="joinstyle" v="bevel"/>
                                        <prop k="offset" v="0"/>
                                        <prop k="offset_map_unit_scale" v="0,0"/>
                                        <prop k="offset_unit" v="MM"/>
                                        <prop k="penstyle" v="solid"/>
                                        <prop k="use_custom_dash" v="0"/>
                                        <prop k="width" v="0.26"/>
                                        <prop k="width_map_unit_scale" v="0,0"/>
                                        <prop k="width_unit" v="MM"/>
                                    </layer>
                                </symbol>
                            </symbols>
                        </VectorClassificationItemNg>
                    </LayerItem>
                </Model>
                <ComposerItem pagey="167.02" page="1" id="" lastValidViewScaleFactor="2.8633" positionMode="0" positionLock="false" x="0" y="167.02" zValue="3" background="true" transparency="21" frameJoinStyle="miter" blendMode="0" width="48.4641" outlineWidth="0.3" uuid="{97b3dcd3-ee0b-4249-a505-ac6fee282f3a}" height="35.0859" itemRotation="0" frame="true" pagex="0">
                    <FrameColor alpha="255" red="0" blue="0" green="0"/>
                    <BackgroundColor alpha="255" red="255" blue="255" green="255"/>
                </ComposerItem>
            </ComposerLegend>
            <ComposerScaleBar penColor="#000000" lineCapStyle="square" style="Single Box" numMapUnitsPerScaleBarUnit="1000" alignment="0" brushColor="#000000" numSegments="4" segmentMillimeters="20.5797" lineJoinStyle="miter" fontColor="#000000" font=".Helvetica Neue DeskInterface,12,-1,5,50,0,0,0,0,0" numUnitsPerSegment="10000" units="1" labelBarSpace="3" outlineWidth="1" numSegmentsLeft="2" height="3" mapId="1" boxContentSpace="1" unitLabel="km">
                <ComposerItem pagey="193.121" page="1" id="" lastValidViewScaleFactor="2.89974" positionMode="0" positionLock="false" x="174.843" y="193.121" zValue="2" background="true" transparency="19" frameJoinStyle="miter" blendMode="0" width="118.331" outlineWidth="0.3" uuid="{f283f462-c4eb-4bf7-9fe5-8776c3663e87}" height="11.2328" itemRotation="0" frame="true" pagex="174.843">
                    <FrameColor alpha="255" red="0" blue="0" green="0"/>
                    <BackgroundColor alpha="255" red="255" blue="255" green="255"/>
                </ComposerItem>
            </ComposerScaleBar>
            <ComposerMap mapRotation="0" keepLayerSet="true" overviewFrameMap="-1" id="1" previewMode="Cache" drawCanvasItems="true">
                <overviewFrame overviewBlendMode="0" overviewFrameMap="-1" overviewCentered="false" overviewInverted="false">
                    <symbol alpha="1" type="fill" name="">
                        <layer pass="0" class="SimpleFill" locked="0">
                            <prop k="border_width_map_unit_scale" v="0,0"/>
                            <prop k="border_width_unit" v="MM"/>
                            <prop k="color" v="249,123,197,0"/>
                            <prop k="color_border" v="0,0,0,255"/>
                            <prop k="joinstyle" v="bevel"/>
                            <prop k="offset" v="0,0"/>
                            <prop k="offset_map_unit_scale" v="0,0"/>
                            <prop k="offset_unit" v="MM"/>
                            <prop k="style" v="solid"/>
                            <prop k="style_border" v="solid"/>
                            <prop k="width_border" v="0.26"/>
                        </layer>
                    </symbol>
                </overviewFrame>
                <Extent ymin="853115.81109247519634664" xmin="72193.58022050277213566" ymax="954791.62151394505053759" xmax="219323.82925881296978332"/>
                <LayerSet>
                    <Layer>Coordinates_Fogbo20141218133840732</Layer>
                    <Layer>Sierra_Leone_All_A___B_Roads20141218125340669</Layer>
                    <Layer>Sierra_Leone_Large_Rivers20141218125007956</Layer>
                    <Layer>Sierra_Leone_All_A___B_Roads20141218132002316</Layer>
                    <Layer>SLE_adm220141218121452698</Layer>
                </LayerSet>
                <Grid gridStyle="0" crossLength="3" gridFramePenThickness="0.5" intervalX="0" offsetX="0" intervalY="0" offsetY="0" gridFrameStyle="0" gridFrameWidth="2" gridBlendMode="0" show="0">
                    <framePenColor alpha="255" red="0" blue="0" green="0"/>
                    <frameFillColor1 alpha="255" red="255" blue="255" green="255"/>
                    <frameFillColor2 alpha="255" red="0" blue="0" green="0"/>
                    <symbol alpha="1" type="line" name="">
                        <layer pass="0" class="SimpleLine" locked="0">
                            <prop k="capstyle" v="flat"/>
                            <prop k="color" v="0,0,0,255"/>
                            <prop k="customdash" v="5;2"/>
                            <prop k="customdash_map_unit_scale" v="0,0"/>
                            <prop k="customdash_unit" v="MM"/>
                            <prop k="draw_inside_polygon" v="0"/>
                            <prop k="joinstyle" v="bevel"/>
                            <prop k="offset" v="0"/>
                            <prop k="offset_map_unit_scale" v="0,0"/>
                            <prop k="offset_unit" v="MM"/>
                            <prop k="penstyle" v="solid"/>
                            <prop k="use_custom_dash" v="0"/>
                            <prop k="width" v="0.3"/>
                            <prop k="width_map_unit_scale" v="0,0"/>
                            <prop k="width_unit" v="MM"/>
                        </layer>
                    </symbol>
                    <Annotation rightDirection="0" bottomDirection="0" format="0" topPosition="1" precision="3" leftDirection="0" rightPosition="1" bottomPosition="1" frameDistance="1" show="0" font=".Helvetica Neue DeskInterface,13,-1,5,50,0,0,0,0,0" leftPosition="1" topDirection="0">
                        <fontColor alpha="255" red="0" blue="0" green="0"/>
                    </Annotation>
                </Grid>
                <AtlasMap scalingMode="2" atlasDriven="0" margin="0.10000000000000001"/>
                <ComposerItem pagey="-4.20513e-16" page="1" id="" lastValidViewScaleFactor="2.90351" positionMode="0" positionLock="true" x="-3.43375" y="-4.20513e-16" zValue="1" background="true" transparency="0" frameJoinStyle="miter" blendMode="0" width="302.434" outlineWidth="0.3" uuid="{efec7a70-ba7c-4e1d-8f3f-da28a89bc3f3}" height="209" itemRotation="0" frame="false" pagex="-3.43375">
                    <FrameColor alpha="255" red="0" blue="0" green="0"/>
                    <BackgroundColor alpha="255" red="255" blue="255" green="255"/>
                </ComposerItem>
            </ComposerMap>
        </Composition>
    </Composer>
    <projectlayers layercount="5">
        <maplayer minimumScale="0" maximumScale="1e+08" simplifyDrawingHints="0" minLabelScale="0" maxLabelScale="1e+08" simplifyDrawingTol="1" geometry="Point" simplifyMaxScale="1" type="vector" hasScaleBasedVisibilityFlag="0" simplifyLocal="1" scaleBasedLabelVisibilityFlag="0">
            <id>Coordinates_Fogbo20141218133840732</id>
            <datasource>file:./Coordinates%20Fogbo.csv?type=csv&amp;xField=X&amp;yField=Y&amp;spatialIndex=no&amp;subsetIndex=no&amp;watchFile=no</datasource>
            <title></title>
            <abstract></abstract>
            <keywordList>
                <value></value>
            </keywordList>
            <layername>Coordinates Fogbo</layername>
            <srs>
                <spatialrefsys>
                    <proj4>+proj=utm +zone=28 +datum=WGS84 +units=m +no_defs</proj4>
                    <srsid>3112</srsid>
                    <srid>32628</srid>
                    <authid>EPSG:32628</authid>
                    <description>WGS 84 / UTM zone 28N</description>
                    <projectionacronym>utm</projectionacronym>
                    <ellipsoidacronym>WGS84</ellipsoidacronym>
                    <geographicflag>false</geographicflag>
                </spatialrefsys>
            </srs>
            <provider encoding="System">delimitedtext</provider>
            <previewExpression></previewExpression>
            <vectorjoins/>
            <renderer-v2 symbollevels="0" type="singleSymbol">
                <symbols>
                    <symbol alpha="1" type="marker" name="0">
                        <layer pass="0" class="SimpleMarker" locked="0">
                            <prop k="angle" v="0"/>
                            <prop k="color" v="0,0,0,255"/>
                            <prop k="color_border" v="0,0,0,255"/>
                            <prop k="horizontal_anchor_point" v="1"/>
                            <prop k="name" v="circle"/>
                            <prop k="offset" v="0,0"/>
                            <prop k="offset_map_unit_scale" v="0,0"/>
                            <prop k="offset_unit" v="MM"/>
                            <prop k="outline_style" v="solid"/>
                            <prop k="outline_width" v="0"/>
                            <prop k="outline_width_map_unit_scale" v="0,0"/>
                            <prop k="outline_width_unit" v="MM"/>
                            <prop k="scale_method" v="area"/>
                            <prop k="size" v="2.2"/>
                            <prop k="size_map_unit_scale" v="0,0"/>
                            <prop k="size_unit" v="MM"/>
                            <prop k="vertical_anchor_point" v="1"/>
                        </layer>
                    </symbol>
                </symbols>
                <rotation/>
                <sizescale scalemethod="area"/>
            </renderer-v2>
            <customproperties>
                <property key="labeling" value="pal"/>
                <property key="labeling/addDirectionSymbol" value="false"/>
                <property key="labeling/angleOffset" value="0"/>
                <property key="labeling/blendMode" value="0"/>
                <property key="labeling/bufferBlendMode" value="0"/>
                <property key="labeling/bufferColorA" value="255"/>
                <property key="labeling/bufferColorB" value="255"/>
                <property key="labeling/bufferColorG" value="255"/>
                <property key="labeling/bufferColorR" value="255"/>
                <property key="labeling/bufferDraw" value="false"/>
                <property key="labeling/bufferJoinStyle" value="64"/>
                <property key="labeling/bufferNoFill" value="false"/>
                <property key="labeling/bufferSize" value="1"/>
                <property key="labeling/bufferSizeInMapUnits" value="false"/>
                <property key="labeling/bufferSizeMapUnitMaxScale" value="0"/>
                <property key="labeling/bufferSizeMapUnitMinScale" value="0"/>
                <property key="labeling/bufferTransp" value="0"/>
                <property key="labeling/centroidInside" value="false"/>
                <property key="labeling/centroidWhole" value="false"/>
                <property key="labeling/decimals" value="3"/>
                <property key="labeling/displayAll" value="false"/>
                <property key="labeling/dist" value="1"/>
                <property key="labeling/distInMapUnits" value="false"/>
                <property key="labeling/distMapUnitMaxScale" value="0"/>
                <property key="labeling/distMapUnitMinScale" value="0"/>
                <property key="labeling/enabled" value="true"/>
                <property key="labeling/fieldName" value="name"/>
                <property key="labeling/fontBold" value="true"/>
                <property key="labeling/fontCapitals" value="0"/>
                <property key="labeling/fontFamily" value="Helvetica Neue"/>
                <property key="labeling/fontItalic" value="false"/>
                <property key="labeling/fontLetterSpacing" value="0"/>
                <property key="labeling/fontLimitPixelSize" value="false"/>
                <property key="labeling/fontMaxPixelSize" value="10000"/>
                <property key="labeling/fontMinPixelSize" value="3"/>
                <property key="labeling/fontSize" value="16"/>
                <property key="labeling/fontSizeInMapUnits" value="false"/>
                <property key="labeling/fontSizeMapUnitMaxScale" value="0"/>
                <property key="labeling/fontSizeMapUnitMinScale" value="0"/>
                <property key="labeling/fontStrikeout" value="false"/>
                <property key="labeling/fontUnderline" value="false"/>
                <property key="labeling/fontWeight" value="75"/>
                <property key="labeling/fontWordSpacing" value="0"/>
                <property key="labeling/formatNumbers" value="false"/>
                <property key="labeling/isExpression" value="false"/>
                <property key="labeling/labelOffsetInMapUnits" value="true"/>
                <property key="labeling/labelOffsetMapUnitMaxScale" value="0"/>
                <property key="labeling/labelOffsetMapUnitMinScale" value="0"/>
                <property key="labeling/labelPerPart" value="false"/>
                <property key="labeling/leftDirectionSymbol" value="&lt;"/>
                <property key="labeling/limitNumLabels" value="false"/>
                <property key="labeling/maxCurvedCharAngleIn" value="20"/>
                <property key="labeling/maxCurvedCharAngleOut" value="-20"/>
                <property key="labeling/maxNumLabels" value="2000"/>
                <property key="labeling/mergeLines" value="false"/>
                <property key="labeling/minFeatureSize" value="0"/>
                <property key="labeling/multilineAlign" value="0"/>
                <property key="labeling/multilineHeight" value="1"/>
                <property key="labeling/namedStyle" value="Medium"/>
                <property key="labeling/obstacle" value="true"/>
                <property key="labeling/placeDirectionSymbol" value="0"/>
                <property key="labeling/placement" value="0"/>
                <property key="labeling/placementFlags" value="0"/>
                <property key="labeling/plussign" value="false"/>
                <property key="labeling/preserveRotation" value="true"/>
                <property key="labeling/previewBkgrdColor" value="#ffffff"/>
                <property key="labeling/priority" value="5"/>
                <property key="labeling/quadOffset" value="4"/>
                <property key="labeling/repeatDistance" value="0"/>
                <property key="labeling/repeatDistanceMapUnitMaxScale" value="0"/>
                <property key="labeling/repeatDistanceMapUnitMinScale" value="0"/>
                <property key="labeling/repeatDistanceUnit" value="1"/>
                <property key="labeling/reverseDirectionSymbol" value="false"/>
                <property key="labeling/rightDirectionSymbol" value=">"/>
                <property key="labeling/scaleMax" value="10000000"/>
                <property key="labeling/scaleMin" value="1"/>
                <property key="labeling/scaleVisibility" value="false"/>
                <property key="labeling/shadowBlendMode" value="6"/>
                <property key="labeling/shadowColorB" value="0"/>
                <property key="labeling/shadowColorG" value="0"/>
                <property key="labeling/shadowColorR" value="0"/>
                <property key="labeling/shadowDraw" value="false"/>
                <property key="labeling/shadowOffsetAngle" value="135"/>
                <property key="labeling/shadowOffsetDist" value="1"/>
                <property key="labeling/shadowOffsetGlobal" value="true"/>
                <property key="labeling/shadowOffsetMapUnitMaxScale" value="0"/>
                <property key="labeling/shadowOffsetMapUnitMinScale" value="0"/>
                <property key="labeling/shadowOffsetUnits" value="1"/>
                <property key="labeling/shadowRadius" value="1.5"/>
                <property key="labeling/shadowRadiusAlphaOnly" value="false"/>
                <property key="labeling/shadowRadiusMapUnitMaxScale" value="0"/>
                <property key="labeling/shadowRadiusMapUnitMinScale" value="0"/>
                <property key="labeling/shadowRadiusUnits" value="1"/>
                <property key="labeling/shadowScale" value="100"/>
                <property key="labeling/shadowTransparency" value="30"/>
                <property key="labeling/shadowUnder" value="0"/>
                <property key="labeling/shapeBlendMode" value="0"/>
                <property key="labeling/shapeBorderColorA" value="255"/>
                <property key="labeling/shapeBorderColorB" value="128"/>
                <property key="labeling/shapeBorderColorG" value="128"/>
                <property key="labeling/shapeBorderColorR" value="128"/>
                <property key="labeling/shapeBorderWidth" value="0"/>
                <property key="labeling/shapeBorderWidthMapUnitMaxScale" value="0"/>
                <property key="labeling/shapeBorderWidthMapUnitMinScale" value="0"/>
                <property key="labeling/shapeBorderWidthUnits" value="1"/>
                <property key="labeling/shapeDraw" value="false"/>
                <property key="labeling/shapeFillColorA" value="255"/>
                <property key="labeling/shapeFillColorB" value="255"/>
                <property key="labeling/shapeFillColorG" value="255"/>
                <property key="labeling/shapeFillColorR" value="255"/>
                <property key="labeling/shapeJoinStyle" value="64"/>
                <property key="labeling/shapeOffsetMapUnitMaxScale" value="0"/>
                <property key="labeling/shapeOffsetMapUnitMinScale" value="0"/>
                <property key="labeling/shapeOffsetUnits" value="1"/>
                <property key="labeling/shapeOffsetX" value="0"/>
                <property key="labeling/shapeOffsetY" value="0"/>
                <property key="labeling/shapeRadiiMapUnitMaxScale" value="0"/>
                <property key="labeling/shapeRadiiMapUnitMinScale" value="0"/>
                <property key="labeling/shapeRadiiUnits" value="1"/>
                <property key="labeling/shapeRadiiX" value="0"/>
                <property key="labeling/shapeRadiiY" value="0"/>
                <property key="labeling/shapeRotation" value="0"/>
                <property key="labeling/shapeRotationType" value="0"/>
                <property key="labeling/shapeSVGFile" value=""/>
                <property key="labeling/shapeSizeMapUnitMaxScale" value="0"/>
                <property key="labeling/shapeSizeMapUnitMinScale" value="0"/>
                <property key="labeling/shapeSizeType" value="0"/>
                <property key="labeling/shapeSizeUnits" value="1"/>
                <property key="labeling/shapeSizeX" value="0"/>
                <property key="labeling/shapeSizeY" value="0"/>
                <property key="labeling/shapeTransparency" value="0"/>
                <property key="labeling/shapeType" value="0"/>
                <property key="labeling/textColorA" value="255"/>
                <property key="labeling/textColorB" value="0"/>
                <property key="labeling/textColorG" value="0"/>
                <property key="labeling/textColorR" value="0"/>
                <property key="labeling/textTransp" value="0"/>
                <property key="labeling/upsidedownLabels" value="0"/>
                <property key="labeling/wrapChar" value=""/>
                <property key="labeling/xOffset" value="0"/>
                <property key="labeling/yOffset" value="0"/>
            </customproperties>
            <blendMode>0</blendMode>
            <featureBlendMode>0</featureBlendMode>
            <layerTransparency>0</layerTransparency>
            <displayfield>name</displayfield>
            <label>0</label>
            <labelattributes>
                <label fieldname="" text="Label"/>
                <family fieldname="" name=".Helvetica Neue DeskInterface"/>
                <size fieldname="" units="pt" value="12"/>
                <bold fieldname="" on="0"/>
                <italic fieldname="" on="0"/>
                <underline fieldname="" on="0"/>
                <strikeout fieldname="" on="0"/>
                <color fieldname="" red="0" blue="0" green="0"/>
                <x fieldname=""/>
                <y fieldname=""/>
                <offset x="0" y="0" units="pt" yfieldname="" xfieldname=""/>
                <angle fieldname="" value="0" auto="0"/>
                <alignment fieldname="" value="center"/>
                <buffercolor fieldname="" red="255" blue="255" green="255"/>
                <buffersize fieldname="" units="pt" value="1"/>
                <bufferenabled fieldname="" on=""/>
                <multilineenabled fieldname="" on=""/>
                <selectedonly on=""/>
            </labelattributes>
            <edittypes>
                <edittype labelontop="0" editable="1" widgetv2type="TextEdit" name="id">
                    <widgetv2config IsMultiline="0" fieldEditable="1" UseHtml="0" labelOnTop="0"/>
                </edittype>
                <edittype labelontop="0" editable="1" widgetv2type="TextEdit" name="name">
                    <widgetv2config IsMultiline="0" fieldEditable="1" UseHtml="0" labelOnTop="0"/>
                </edittype>
                <edittype labelontop="0" editable="1" widgetv2type="TextEdit" name="X">
                    <widgetv2config IsMultiline="0" fieldEditable="1" UseHtml="0" labelOnTop="0"/>
                </edittype>
                <edittype labelontop="0" editable="1" widgetv2type="TextEdit" name="Y">
                    <widgetv2config IsMultiline="0" fieldEditable="1" UseHtml="0" labelOnTop="0"/>
                </edittype>
            </edittypes>
            <editform>.</editform>
            <editforminit></editforminit>
            <featformsuppress>0</featformsuppress>
            <annotationform>.</annotationform>
            <editorlayout>generatedlayout</editorlayout>
            <excludeAttributesWMS/>
            <excludeAttributesWFS/>
            <attributeactions/>
        </maplayer>
        <maplayer minimumScale="0" maximumScale="1e+08" simplifyDrawingHints="1" minLabelScale="0" maxLabelScale="1e+08" simplifyDrawingTol="1" geometry="Polygon" simplifyMaxScale="1" type="vector" hasScaleBasedVisibilityFlag="0" simplifyLocal="1" scaleBasedLabelVisibilityFlag="0">
            <id>SLE_adm220141218121452698</id>
            <datasource>../02. Shapefiles SL/SLE_adm/SLE_adm2.shp</datasource>
            <title></title>
            <abstract></abstract>
            <keywordList>
                <value></value>
            </keywordList>
            <layername>SLE_adm2</layername>
            <srs>
                <spatialrefsys>
                    <proj4>+proj=longlat +datum=WGS84 +no_defs</proj4>
                    <srsid>3452</srsid>
                    <srid>4326</srid>
                    <authid>EPSG:4326</authid>
                    <description>WGS 84</description>
                    <projectionacronym>longlat</projectionacronym>
                    <ellipsoidacronym>WGS84</ellipsoidacronym>
                    <geographicflag>true</geographicflag>
                </spatialrefsys>
            </srs>
            <provider encoding="System">ogr</provider>
            <previewExpression></previewExpression>
            <vectorjoins/>
            <renderer-v2 symbollevels="0" type="singleSymbol">
                <symbols>
                    <symbol alpha="1" type="fill" name="0">
                        <layer pass="0" class="SimpleFill" locked="0">
                            <prop k="border_width_map_unit_scale" v="0,0"/>
                            <prop k="border_width_unit" v="MM"/>
                            <prop k="color" v="249,123,197,0"/>
                            <prop k="color_border" v="0,0,0,255"/>
                            <prop k="joinstyle" v="bevel"/>
                            <prop k="offset" v="0,0"/>
                            <prop k="offset_map_unit_scale" v="0,0"/>
                            <prop k="offset_unit" v="MM"/>
                            <prop k="style" v="solid"/>
                            <prop k="style_border" v="solid"/>
                            <prop k="width_border" v="0.26"/>
                        </layer>
                    </symbol>
                </symbols>
                <rotation/>
                <sizescale scalemethod="area"/>
            </renderer-v2>
            <customproperties>
                <property key="labeling" value="pal"/>
                <property key="labeling/addDirectionSymbol" value="false"/>
                <property key="labeling/angleOffset" value="0"/>
                <property key="labeling/blendMode" value="0"/>
                <property key="labeling/bufferBlendMode" value="0"/>
                <property key="labeling/bufferColorA" value="255"/>
                <property key="labeling/bufferColorB" value="255"/>
                <property key="labeling/bufferColorG" value="255"/>
                <property key="labeling/bufferColorR" value="255"/>
                <property key="labeling/bufferDraw" value="false"/>
                <property key="labeling/bufferJoinStyle" value="64"/>
                <property key="labeling/bufferNoFill" value="false"/>
                <property key="labeling/bufferSize" value="1"/>
                <property key="labeling/bufferSizeInMapUnits" value="false"/>
                <property key="labeling/bufferSizeMapUnitMaxScale" value="0"/>
                <property key="labeling/bufferSizeMapUnitMinScale" value="0"/>
                <property key="labeling/bufferTransp" value="0"/>
                <property key="labeling/centroidInside" value="false"/>
                <property key="labeling/centroidWhole" value="false"/>
                <property key="labeling/decimals" value="3"/>
                <property key="labeling/displayAll" value="false"/>
                <property key="labeling/dist" value="0"/>
                <property key="labeling/distInMapUnits" value="false"/>
                <property key="labeling/distMapUnitMaxScale" value="0"/>
                <property key="labeling/distMapUnitMinScale" value="0"/>
                <property key="labeling/enabled" value="false"/>
                <property key="labeling/fieldName" value=""/>
                <property key="labeling/fontBold" value="false"/>
                <property key="labeling/fontCapitals" value="0"/>
                <property key="labeling/fontFamily" value=".Helvetica Neue DeskInterface"/>
                <property key="labeling/fontItalic" value="false"/>
                <property key="labeling/fontLetterSpacing" value="0"/>
                <property key="labeling/fontLimitPixelSize" value="false"/>
                <property key="labeling/fontMaxPixelSize" value="10000"/>
                <property key="labeling/fontMinPixelSize" value="3"/>
                <property key="labeling/fontSize" value="13"/>
                <property key="labeling/fontSizeInMapUnits" value="false"/>
                <property key="labeling/fontSizeMapUnitMaxScale" value="0"/>
                <property key="labeling/fontSizeMapUnitMinScale" value="0"/>
                <property key="labeling/fontStrikeout" value="false"/>
                <property key="labeling/fontUnderline" value="false"/>
                <property key="labeling/fontWeight" value="50"/>
                <property key="labeling/fontWordSpacing" value="0"/>
                <property key="labeling/formatNumbers" value="false"/>
                <property key="labeling/isExpression" value="true"/>
                <property key="labeling/labelOffsetInMapUnits" value="true"/>
                <property key="labeling/labelOffsetMapUnitMaxScale" value="0"/>
                <property key="labeling/labelOffsetMapUnitMinScale" value="0"/>
                <property key="labeling/labelPerPart" value="false"/>
                <property key="labeling/leftDirectionSymbol" value="&lt;"/>
                <property key="labeling/limitNumLabels" value="false"/>
                <property key="labeling/maxCurvedCharAngleIn" value="20"/>
                <property key="labeling/maxCurvedCharAngleOut" value="-20"/>
                <property key="labeling/maxNumLabels" value="2000"/>
                <property key="labeling/mergeLines" value="false"/>
                <property key="labeling/minFeatureSize" value="0"/>
                <property key="labeling/multilineAlign" value="0"/>
                <property key="labeling/multilineHeight" value="1"/>
                <property key="labeling/namedStyle" value=""/>
                <property key="labeling/obstacle" value="true"/>
                <property key="labeling/placeDirectionSymbol" value="0"/>
                <property key="labeling/placement" value="1"/>
                <property key="labeling/placementFlags" value="0"/>
                <property key="labeling/plussign" value="false"/>
                <property key="labeling/preserveRotation" value="true"/>
                <property key="labeling/previewBkgrdColor" value="#ffffff"/>
                <property key="labeling/priority" value="5"/>
                <property key="labeling/quadOffset" value="4"/>
                <property key="labeling/repeatDistance" value="0"/>
                <property key="labeling/repeatDistanceMapUnitMaxScale" value="0"/>
                <property key="labeling/repeatDistanceMapUnitMinScale" value="0"/>
                <property key="labeling/repeatDistanceUnit" value="1"/>
                <property key="labeling/reverseDirectionSymbol" value="false"/>
                <property key="labeling/rightDirectionSymbol" value=">"/>
                <property key="labeling/scaleMax" value="10000000"/>
                <property key="labeling/scaleMin" value="1"/>
                <property key="labeling/scaleVisibility" value="false"/>
                <property key="labeling/shadowBlendMode" value="6"/>
                <property key="labeling/shadowColorB" value="0"/>
                <property key="labeling/shadowColorG" value="0"/>
                <property key="labeling/shadowColorR" value="0"/>
                <property key="labeling/shadowDraw" value="false"/>
                <property key="labeling/shadowOffsetAngle" value="135"/>
                <property key="labeling/shadowOffsetDist" value="1"/>
                <property key="labeling/shadowOffsetGlobal" value="true"/>
                <property key="labeling/shadowOffsetMapUnitMaxScale" value="0"/>
                <property key="labeling/shadowOffsetMapUnitMinScale" value="0"/>
                <property key="labeling/shadowOffsetUnits" value="1"/>
                <property key="labeling/shadowRadius" value="1.5"/>
                <property key="labeling/shadowRadiusAlphaOnly" value="false"/>
                <property key="labeling/shadowRadiusMapUnitMaxScale" value="0"/>
                <property key="labeling/shadowRadiusMapUnitMinScale" value="0"/>
                <property key="labeling/shadowRadiusUnits" value="1"/>
                <property key="labeling/shadowScale" value="100"/>
                <property key="labeling/shadowTransparency" value="30"/>
                <property key="labeling/shadowUnder" value="0"/>
                <property key="labeling/shapeBlendMode" value="0"/>
                <property key="labeling/shapeBorderColorA" value="255"/>
                <property key="labeling/shapeBorderColorB" value="128"/>
                <property key="labeling/shapeBorderColorG" value="128"/>
                <property key="labeling/shapeBorderColorR" value="128"/>
                <property key="labeling/shapeBorderWidth" value="0"/>
                <property key="labeling/shapeBorderWidthMapUnitMaxScale" value="0"/>
                <property key="labeling/shapeBorderWidthMapUnitMinScale" value="0"/>
                <property key="labeling/shapeBorderWidthUnits" value="1"/>
                <property key="labeling/shapeDraw" value="false"/>
                <property key="labeling/shapeFillColorA" value="255"/>
                <property key="labeling/shapeFillColorB" value="255"/>
                <property key="labeling/shapeFillColorG" value="255"/>
                <property key="labeling/shapeFillColorR" value="255"/>
                <property key="labeling/shapeJoinStyle" value="64"/>
                <property key="labeling/shapeOffsetMapUnitMaxScale" value="0"/>
                <property key="labeling/shapeOffsetMapUnitMinScale" value="0"/>
                <property key="labeling/shapeOffsetUnits" value="1"/>
                <property key="labeling/shapeOffsetX" value="0"/>
                <property key="labeling/shapeOffsetY" value="0"/>
                <property key="labeling/shapeRadiiMapUnitMaxScale" value="0"/>
                <property key="labeling/shapeRadiiMapUnitMinScale" value="0"/>
                <property key="labeling/shapeRadiiUnits" value="1"/>
                <property key="labeling/shapeRadiiX" value="0"/>
                <property key="labeling/shapeRadiiY" value="0"/>
                <property key="labeling/shapeRotation" value="0"/>
                <property key="labeling/shapeRotationType" value="0"/>
                <property key="labeling/shapeSVGFile" value=""/>
                <property key="labeling/shapeSizeMapUnitMaxScale" value="0"/>
                <property key="labeling/shapeSizeMapUnitMinScale" value="0"/>
                <property key="labeling/shapeSizeType" value="0"/>
                <property key="labeling/shapeSizeUnits" value="1"/>
                <property key="labeling/shapeSizeX" value="0"/>
                <property key="labeling/shapeSizeY" value="0"/>
                <property key="labeling/shapeTransparency" value="0"/>
                <property key="labeling/shapeType" value="0"/>
                <property key="labeling/textColorA" value="255"/>
                <property key="labeling/textColorB" value="0"/>
                <property key="labeling/textColorG" value="0"/>
                <property key="labeling/textColorR" value="0"/>
                <property key="labeling/textTransp" value="0"/>
                <property key="labeling/upsidedownLabels" value="0"/>
                <property key="labeling/wrapChar" value=""/>
                <property key="labeling/xOffset" value="0"/>
                <property key="labeling/yOffset" value="0"/>
            </customproperties>
            <blendMode>0</blendMode>
            <featureBlendMode>0</featureBlendMode>
            <layerTransparency>0</layerTransparency>
            <displayfield>NAME_0</displayfield>
            <label>0</label>
            <labelattributes>
                <label fieldname="" text="Label"/>
                <family fieldname="" name=".Helvetica Neue DeskInterface"/>
                <size fieldname="" units="pt" value="12"/>
                <bold fieldname="" on="0"/>
                <italic fieldname="" on="0"/>
                <underline fieldname="" on="0"/>
                <strikeout fieldname="" on="0"/>
                <color fieldname="" red="0" blue="0" green="0"/>
                <x fieldname=""/>
                <y fieldname=""/>
                <offset x="0" y="0" units="pt" yfieldname="" xfieldname=""/>
                <angle fieldname="" value="0" auto="0"/>
                <alignment fieldname="" value="center"/>
                <buffercolor fieldname="" red="255" blue="255" green="255"/>
                <buffersize fieldname="" units="pt" value="1"/>
                <bufferenabled fieldname="" on=""/>
                <multilineenabled fieldname="" on=""/>
                <selectedonly on=""/>
            </labelattributes>
            <edittypes>
                <edittype labelontop="0" editable="1" widgetv2type="TextEdit" name="ID_0">
                    <widgetv2config IsMultiline="0" fieldEditable="1" UseHtml="0" labelOnTop="0"/>
                </edittype>
                <edittype labelontop="0" editable="1" widgetv2type="TextEdit" name="ISO">
                    <widgetv2config IsMultiline="0" fieldEditable="1" UseHtml="0" labelOnTop="0"/>
                </edittype>
                <edittype labelontop="0" editable="1" widgetv2type="TextEdit" name="NAME_0">
                    <widgetv2config IsMultiline="0" fieldEditable="1" UseHtml="0" labelOnTop="0"/>
                </edittype>
                <edittype labelontop="0" editable="1" widgetv2type="TextEdit" name="ID_1">
                    <widgetv2config IsMultiline="0" fieldEditable="1" UseHtml="0" labelOnTop="0"/>
                </edittype>
                <edittype labelontop="0" editable="1" widgetv2type="TextEdit" name="NAME_1">
                    <widgetv2config IsMultiline="0" fieldEditable="1" UseHtml="0" labelOnTop="0"/>
                </edittype>
                <edittype labelontop="0" editable="1" widgetv2type="TextEdit" name="ID_2">
                    <widgetv2config IsMultiline="0" fieldEditable="1" UseHtml="0" labelOnTop="0"/>
                </edittype>
                <edittype labelontop="0" editable="1" widgetv2type="TextEdit" name="NAME_2">
                    <widgetv2config IsMultiline="0" fieldEditable="1" UseHtml="0" labelOnTop="0"/>
                </edittype>
                <edittype labelontop="0" editable="1" widgetv2type="TextEdit" name="VARNAME_2">
                    <widgetv2config IsMultiline="0" fieldEditable="1" UseHtml="0" labelOnTop="0"/>
                </edittype>
                <edittype labelontop="0" editable="1" widgetv2type="TextEdit" name="NL_NAME_2">
                    <widgetv2config IsMultiline="0" fieldEditable="1" UseHtml="0" labelOnTop="0"/>
                </edittype>
                <edittype labelontop="0" editable="1" widgetv2type="TextEdit" name="HASC_2">
                    <widgetv2config IsMultiline="0" fieldEditable="1" UseHtml="0" labelOnTop="0"/>
                </edittype>
                <edittype labelontop="0" editable="1" widgetv2type="TextEdit" name="CC_2">
                    <widgetv2config IsMultiline="0" fieldEditable="1" UseHtml="0" labelOnTop="0"/>
                </edittype>
                <edittype labelontop="0" editable="1" widgetv2type="TextEdit" name="TYPE_2">
                    <widgetv2config IsMultiline="0" fieldEditable="1" UseHtml="0" labelOnTop="0"/>
                </edittype>
                <edittype labelontop="0" editable="1" widgetv2type="TextEdit" name="ENGTYPE_2">
                    <widgetv2config IsMultiline="0" fieldEditable="1" UseHtml="0" labelOnTop="0"/>
                </edittype>
                <edittype labelontop="0" editable="1" widgetv2type="TextEdit" name="VALIDFR_2">
                    <widgetv2config IsMultiline="0" fieldEditable="1" UseHtml="0" labelOnTop="0"/>
                </edittype>
                <edittype labelontop="0" editable="1" widgetv2type="TextEdit" name="VALIDTO_2">
                    <widgetv2config IsMultiline="0" fieldEditable="1" UseHtml="0" labelOnTop="0"/>
                </edittype>
                <edittype labelontop="0" editable="1" widgetv2type="TextEdit" name="REMARKS_2">
                    <widgetv2config IsMultiline="0" fieldEditable="1" UseHtml="0" labelOnTop="0"/>
                </edittype>
                <edittype labelontop="0" editable="1" widgetv2type="TextEdit" name="Shape_Leng">
                    <widgetv2config IsMultiline="0" fieldEditable="1" UseHtml="0" labelOnTop="0"/>
                </edittype>
                <edittype labelontop="0" editable="1" widgetv2type="TextEdit" name="Shape_Area">
                    <widgetv2config IsMultiline="0" fieldEditable="1" UseHtml="0" labelOnTop="0"/>
                </edittype>
            </edittypes>
            <editform>.</editform>
            <editforminit></editforminit>
            <featformsuppress>0</featformsuppress>
            <annotationform>.</annotationform>
            <editorlayout>generatedlayout</editorlayout>
            <excludeAttributesWMS/>
            <excludeAttributesWFS/>
            <attributeactions/>
        </maplayer>
        <maplayer minimumScale="0" maximumScale="1e+08" simplifyDrawingHints="1" minLabelScale="0" maxLabelScale="1e+08" simplifyDrawingTol="1" geometry="Line" simplifyMaxScale="1" type="vector" hasScaleBasedVisibilityFlag="0" simplifyLocal="1" scaleBasedLabelVisibilityFlag="0">
            <id>Sierra_Leone_All_A___B_Roads20141218125340669</id>
            <datasource>../../GIS Catalog/Roads/Sierra Leone All A &amp; B roads/Sierra Leone All A &amp; B Roads.shp</datasource>
            <title></title>
            <abstract></abstract>
            <keywordList>
                <value></value>
            </keywordList>
            <layername>Sierra Leone All A &amp; B Roads</layername>
            <srs>
                <spatialrefsys>
                    <proj4>+proj=utm +zone=29 +datum=WGS84 +units=m +no_defs</proj4>
                    <srsid>3113</srsid>
                    <srid>32629</srid>
                    <authid>EPSG:32629</authid>
                    <description>WGS 84 / UTM zone 29N</description>
                    <projectionacronym>utm</projectionacronym>
                    <ellipsoidacronym>WGS84</ellipsoidacronym>
                    <geographicflag>false</geographicflag>
                </spatialrefsys>
            </srs>
            <provider encoding="System">ogr</provider>
            <previewExpression></previewExpression>
            <vectorjoins/>
            <renderer-v2 symbollevels="0" type="singleSymbol">
                <symbols>
                    <symbol alpha="1" type="line" name="0">
                        <layer pass="0" class="SimpleLine" locked="1">
                            <prop k="capstyle" v="round"/>
                            <prop k="color" v="0,0,0,255"/>
                            <prop k="customdash" v="5;2"/>
                            <prop k="customdash_map_unit_scale" v="0,0"/>
                            <prop k="customdash_unit" v="MM"/>
                            <prop k="draw_inside_polygon" v="0"/>
                            <prop k="joinstyle" v="round"/>
                            <prop k="offset" v="0"/>
                            <prop k="offset_map_unit_scale" v="0,0"/>
                            <prop k="offset_unit" v="MM"/>
                            <prop k="penstyle" v="solid"/>
                            <prop k="use_custom_dash" v="0"/>
                            <prop k="width" v="0.86"/>
                            <prop k="width_map_unit_scale" v="0,0"/>
                            <prop k="width_unit" v="MM"/>
                        </layer>
                        <layer pass="0" class="SimpleLine" locked="0">
                            <prop k="capstyle" v="round"/>
                            <prop k="color" v="255,255,255,255"/>
                            <prop k="customdash" v="5;2"/>
                            <prop k="customdash_map_unit_scale" v="0,0"/>
                            <prop k="customdash_unit" v="MM"/>
                            <prop k="draw_inside_polygon" v="0"/>
                            <prop k="joinstyle" v="round"/>
                            <prop k="offset" v="0"/>
                            <prop k="offset_map_unit_scale" v="0,0"/>
                            <prop k="offset_unit" v="MM"/>
                            <prop k="penstyle" v="solid"/>
                            <prop k="use_custom_dash" v="0"/>
                            <prop k="width" v="0.479469"/>
                            <prop k="width_map_unit_scale" v="0,0"/>
                            <prop k="width_unit" v="MM"/>
                        </layer>
                    </symbol>
                </symbols>
                <rotation/>
                <sizescale scalemethod="area"/>
            </renderer-v2>
            <customproperties>
                <property key="labeling" value="pal"/>
                <property key="labeling/addDirectionSymbol" value="false"/>
                <property key="labeling/angleOffset" value="0"/>
                <property key="labeling/blendMode" value="0"/>
                <property key="labeling/bufferBlendMode" value="0"/>
                <property key="labeling/bufferColorA" value="255"/>
                <property key="labeling/bufferColorB" value="255"/>
                <property key="labeling/bufferColorG" value="255"/>
                <property key="labeling/bufferColorR" value="255"/>
                <property key="labeling/bufferDraw" value="false"/>
                <property key="labeling/bufferJoinStyle" value="64"/>
                <property key="labeling/bufferNoFill" value="false"/>
                <property key="labeling/bufferSize" value="1"/>
                <property key="labeling/bufferSizeInMapUnits" value="false"/>
                <property key="labeling/bufferSizeMapUnitMaxScale" value="0"/>
                <property key="labeling/bufferSizeMapUnitMinScale" value="0"/>
                <property key="labeling/bufferTransp" value="0"/>
                <property key="labeling/centroidInside" value="false"/>
                <property key="labeling/centroidWhole" value="false"/>
                <property key="labeling/decimals" value="3"/>
                <property key="labeling/displayAll" value="false"/>
                <property key="labeling/dist" value="0"/>
                <property key="labeling/distInMapUnits" value="false"/>
                <property key="labeling/distMapUnitMaxScale" value="0"/>
                <property key="labeling/distMapUnitMinScale" value="0"/>
                <property key="labeling/enabled" value="false"/>
                <property key="labeling/fieldName" value=""/>
                <property key="labeling/fontBold" value="false"/>
                <property key="labeling/fontCapitals" value="0"/>
                <property key="labeling/fontFamily" value=".Helvetica Neue DeskInterface"/>
                <property key="labeling/fontItalic" value="false"/>
                <property key="labeling/fontLetterSpacing" value="0"/>
                <property key="labeling/fontLimitPixelSize" value="false"/>
                <property key="labeling/fontMaxPixelSize" value="10000"/>
                <property key="labeling/fontMinPixelSize" value="3"/>
                <property key="labeling/fontSize" value="13"/>
                <property key="labeling/fontSizeInMapUnits" value="false"/>
                <property key="labeling/fontSizeMapUnitMaxScale" value="0"/>
                <property key="labeling/fontSizeMapUnitMinScale" value="0"/>
                <property key="labeling/fontStrikeout" value="false"/>
                <property key="labeling/fontUnderline" value="false"/>
                <property key="labeling/fontWeight" value="50"/>
                <property key="labeling/fontWordSpacing" value="0"/>
                <property key="labeling/formatNumbers" value="false"/>
                <property key="labeling/isExpression" value="true"/>
                <property key="labeling/labelOffsetInMapUnits" value="true"/>
                <property key="labeling/labelOffsetMapUnitMaxScale" value="0"/>
                <property key="labeling/labelOffsetMapUnitMinScale" value="0"/>
                <property key="labeling/labelPerPart" value="false"/>
                <property key="labeling/leftDirectionSymbol" value="&lt;"/>
                <property key="labeling/limitNumLabels" value="false"/>
                <property key="labeling/maxCurvedCharAngleIn" value="20"/>
                <property key="labeling/maxCurvedCharAngleOut" value="-20"/>
                <property key="labeling/maxNumLabels" value="2000"/>
                <property key="labeling/mergeLines" value="false"/>
                <property key="labeling/minFeatureSize" value="0"/>
                <property key="labeling/multilineAlign" value="0"/>
                <property key="labeling/multilineHeight" value="1"/>
                <property key="labeling/namedStyle" value=""/>
                <property key="labeling/obstacle" value="true"/>
                <property key="labeling/placeDirectionSymbol" value="0"/>
                <property key="labeling/placement" value="2"/>
                <property key="labeling/placementFlags" value="10"/>
                <property key="labeling/plussign" value="false"/>
                <property key="labeling/preserveRotation" value="true"/>
                <property key="labeling/previewBkgrdColor" value="#ffffff"/>
                <property key="labeling/priority" value="5"/>
                <property key="labeling/quadOffset" value="4"/>
                <property key="labeling/repeatDistance" value="0"/>
                <property key="labeling/repeatDistanceMapUnitMaxScale" value="0"/>
                <property key="labeling/repeatDistanceMapUnitMinScale" value="0"/>
                <property key="labeling/repeatDistanceUnit" value="1"/>
                <property key="labeling/reverseDirectionSymbol" value="false"/>
                <property key="labeling/rightDirectionSymbol" value=">"/>
                <property key="labeling/scaleMax" value="10000000"/>
                <property key="labeling/scaleMin" value="1"/>
                <property key="labeling/scaleVisibility" value="false"/>
                <property key="labeling/shadowBlendMode" value="6"/>
                <property key="labeling/shadowColorB" value="0"/>
                <property key="labeling/shadowColorG" value="0"/>
                <property key="labeling/shadowColorR" value="0"/>
                <property key="labeling/shadowDraw" value="false"/>
                <property key="labeling/shadowOffsetAngle" value="135"/>
                <property key="labeling/shadowOffsetDist" value="1"/>
                <property key="labeling/shadowOffsetGlobal" value="true"/>
                <property key="labeling/shadowOffsetMapUnitMaxScale" value="0"/>
                <property key="labeling/shadowOffsetMapUnitMinScale" value="0"/>
                <property key="labeling/shadowOffsetUnits" value="1"/>
                <property key="labeling/shadowRadius" value="1.5"/>
                <property key="labeling/shadowRadiusAlphaOnly" value="false"/>
                <property key="labeling/shadowRadiusMapUnitMaxScale" value="0"/>
                <property key="labeling/shadowRadiusMapUnitMinScale" value="0"/>
                <property key="labeling/shadowRadiusUnits" value="1"/>
                <property key="labeling/shadowScale" value="100"/>
                <property key="labeling/shadowTransparency" value="30"/>
                <property key="labeling/shadowUnder" value="0"/>
                <property key="labeling/shapeBlendMode" value="0"/>
                <property key="labeling/shapeBorderColorA" value="255"/>
                <property key="labeling/shapeBorderColorB" value="128"/>
                <property key="labeling/shapeBorderColorG" value="128"/>
                <property key="labeling/shapeBorderColorR" value="128"/>
                <property key="labeling/shapeBorderWidth" value="0"/>
                <property key="labeling/shapeBorderWidthMapUnitMaxScale" value="0"/>
                <property key="labeling/shapeBorderWidthMapUnitMinScale" value="0"/>
                <property key="labeling/shapeBorderWidthUnits" value="1"/>
                <property key="labeling/shapeDraw" value="false"/>
                <property key="labeling/shapeFillColorA" value="255"/>
                <property key="labeling/shapeFillColorB" value="255"/>
                <property key="labeling/shapeFillColorG" value="255"/>
                <property key="labeling/shapeFillColorR" value="255"/>
                <property key="labeling/shapeJoinStyle" value="64"/>
                <property key="labeling/shapeOffsetMapUnitMaxScale" value="0"/>
                <property key="labeling/shapeOffsetMapUnitMinScale" value="0"/>
                <property key="labeling/shapeOffsetUnits" value="1"/>
                <property key="labeling/shapeOffsetX" value="0"/>
                <property key="labeling/shapeOffsetY" value="0"/>
                <property key="labeling/shapeRadiiMapUnitMaxScale" value="0"/>
                <property key="labeling/shapeRadiiMapUnitMinScale" value="0"/>
                <property key="labeling/shapeRadiiUnits" value="1"/>
                <property key="labeling/shapeRadiiX" value="0"/>
                <property key="labeling/shapeRadiiY" value="0"/>
                <property key="labeling/shapeRotation" value="0"/>
                <property key="labeling/shapeRotationType" value="0"/>
                <property key="labeling/shapeSVGFile" value=""/>
                <property key="labeling/shapeSizeMapUnitMaxScale" value="0"/>
                <property key="labeling/shapeSizeMapUnitMinScale" value="0"/>
                <property key="labeling/shapeSizeType" value="0"/>
                <property key="labeling/shapeSizeUnits" value="1"/>
                <property key="labeling/shapeSizeX" value="0"/>
                <property key="labeling/shapeSizeY" value="0"/>
                <property key="labeling/shapeTransparency" value="0"/>
                <property key="labeling/shapeType" value="0"/>
                <property key="labeling/textColorA" value="255"/>
                <property key="labeling/textColorB" value="0"/>
                <property key="labeling/textColorG" value="0"/>
                <property key="labeling/textColorR" value="0"/>
                <property key="labeling/textTransp" value="0"/>
                <property key="labeling/upsidedownLabels" value="0"/>
                <property key="labeling/wrapChar" value=""/>
                <property key="labeling/xOffset" value="0"/>
                <property key="labeling/yOffset" value="0"/>
            </customproperties>
            <blendMode>0</blendMode>
            <featureBlendMode>0</featureBlendMode>
            <layerTransparency>0</layerTransparency>
            <displayfield>ROAD_NAME</displayfield>
            <label>0</label>
            <labelattributes>
                <label fieldname="" text="Label"/>
                <family fieldname="" name=".Helvetica Neue DeskInterface"/>
                <size fieldname="" units="pt" value="12"/>
                <bold fieldname="" on="0"/>
                <italic fieldname="" on="0"/>
                <underline fieldname="" on="0"/>
                <strikeout fieldname="" on="0"/>
                <color fieldname="" red="0" blue="0" green="0"/>
                <x fieldname=""/>
                <y fieldname=""/>
                <offset x="0" y="0" units="pt" yfieldname="" xfieldname=""/>
                <angle fieldname="" value="0" auto="0"/>
                <alignment fieldname="" value="center"/>
                <buffercolor fieldname="" red="255" blue="255" green="255"/>
                <buffersize fieldname="" units="pt" value="1"/>
                <bufferenabled fieldname="" on=""/>
                <multilineenabled fieldname="" on=""/>
                <selectedonly on=""/>
            </labelattributes>
            <edittypes>
                <edittype labelontop="0" editable="1" widgetv2type="TextEdit" name="ID">
                    <widgetv2config IsMultiline="0" fieldEditable="1" UseHtml="0" labelOnTop="0"/>
                </edittype>
                <edittype labelontop="0" editable="1" widgetv2type="TextEdit" name="FROM_A">
                    <widgetv2config IsMultiline="0" fieldEditable="1" UseHtml="0" labelOnTop="0"/>
                </edittype>
                <edittype labelontop="0" editable="1" widgetv2type="TextEdit" name="TO_B">
                    <widgetv2config IsMultiline="0" fieldEditable="1" UseHtml="0" labelOnTop="0"/>
                </edittype>
                <edittype labelontop="0" editable="1" widgetv2type="TextEdit" name="ROAD_NAME">
                    <widgetv2config IsMultiline="0" fieldEditable="1" UseHtml="0" labelOnTop="0"/>
                </edittype>
                <edittype labelontop="0" editable="1" widgetv2type="TextEdit" name="ROAD_CLASS">
                    <widgetv2config IsMultiline="0" fieldEditable="1" UseHtml="0" labelOnTop="0"/>
                </edittype>
                <edittype labelontop="0" editable="1" widgetv2type="TextEdit" name="LENGTH_M">
                    <widgetv2config IsMultiline="0" fieldEditable="1" UseHtml="0" labelOnTop="0"/>
                </edittype>
                <edittype labelontop="0" editable="1" widgetv2type="TextEdit" name="SOURCE_DAT">
                    <widgetv2config IsMultiline="0" fieldEditable="1" UseHtml="0" labelOnTop="0"/>
                </edittype>
                <edittype labelontop="0" editable="1" widgetv2type="TextEdit" name="SURFACE">
                    <widgetv2config IsMultiline="0" fieldEditable="1" UseHtml="0" labelOnTop="0"/>
                </edittype>
                <edittype labelontop="0" editable="1" widgetv2type="TextEdit" name="NO_BRIDGES">
                    <widgetv2config IsMultiline="0" fieldEditable="1" UseHtml="0" labelOnTop="0"/>
                </edittype>
                <edittype labelontop="0" editable="1" widgetv2type="TextEdit" name="NO_FERRY">
                    <widgetv2config IsMultiline="0" fieldEditable="1" UseHtml="0" labelOnTop="0"/>
                </edittype>
                <edittype labelontop="0" editable="1" widgetv2type="TextEdit" name="NO_CULVERT">
                    <widgetv2config IsMultiline="0" fieldEditable="1" UseHtml="0" labelOnTop="0"/>
                </edittype>
                <edittype labelontop="0" editable="1" widgetv2type="TextEdit" name="50K_MAP_NO">
                    <widgetv2config IsMultiline="0" fieldEditable="1" UseHtml="0" labelOnTop="0"/>
                </edittype>
                <edittype labelontop="0" editable="1" widgetv2type="TextEdit" name="LENGTH_KM">
                    <widgetv2config IsMultiline="0" fieldEditable="1" UseHtml="0" labelOnTop="0"/>
                </edittype>
            </edittypes>
            <editform>.</editform>
            <editforminit></editforminit>
            <featformsuppress>0</featformsuppress>
            <annotationform>.</annotationform>
            <editorlayout>generatedlayout</editorlayout>
            <excludeAttributesWMS/>
            <excludeAttributesWFS/>
            <attributeactions/>
        </maplayer>
        <maplayer minimumScale="-4.65661e-10" maximumScale="1e+08" simplifyDrawingHints="1" minLabelScale="0" maxLabelScale="1e+08" simplifyDrawingTol="1" geometry="Line" simplifyMaxScale="1" type="vector" hasScaleBasedVisibilityFlag="0" simplifyLocal="1" scaleBasedLabelVisibilityFlag="0">
            <id>Sierra_Leone_All_A___B_Roads20141218132002316</id>
            <datasource>../../GIS Catalog/Roads/Sierra Leone All A &amp; B roads/Sierra Leone All A &amp; B Roads.shp</datasource>
            <title></title>
            <abstract></abstract>
            <keywordList>
                <value></value>
            </keywordList>
            <layername>Sierra Leone All A &amp; B Roads</layername>
            <srs>
                <spatialrefsys>
                    <proj4>+proj=utm +zone=29 +datum=WGS84 +units=m +no_defs</proj4>
                    <srsid>3113</srsid>
                    <srid>32629</srid>
                    <authid>EPSG:32629</authid>
                    <description>WGS 84 / UTM zone 29N</description>
                    <projectionacronym>utm</projectionacronym>
                    <ellipsoidacronym>WGS84</ellipsoidacronym>
                    <geographicflag>false</geographicflag>
                </spatialrefsys>
            </srs>
            <provider encoding="System">ogr</provider>
            <previewExpression></previewExpression>
            <vectorjoins/>
            <renderer-v2 symbollevels="0" type="singleSymbol">
                <symbols>
                    <symbol alpha="1" type="line" name="0">
                        <layer pass="0" class="SimpleLine" locked="0">
                            <prop k="capstyle" v="square"/>
                            <prop k="color" v="0,0,0,255"/>
                            <prop k="customdash" v="5;2"/>
                            <prop k="customdash_map_unit_scale" v="0,0"/>
                            <prop k="customdash_unit" v="MM"/>
                            <prop k="draw_inside_polygon" v="0"/>
                            <prop k="joinstyle" v="bevel"/>
                            <prop k="offset" v="0"/>
                            <prop k="offset_map_unit_scale" v="0,0"/>
                            <prop k="offset_unit" v="MM"/>
                            <prop k="penstyle" v="solid"/>
                            <prop k="use_custom_dash" v="0"/>
                            <prop k="width" v="0.66"/>
                            <prop k="width_map_unit_scale" v="0,0"/>
                            <prop k="width_unit" v="MM"/>
                        </layer>
                    </symbol>
                </symbols>
                <rotation/>
                <sizescale scalemethod="area"/>
            </renderer-v2>
            <customproperties>
                <property key="labeling" value="pal"/>
                <property key="labeling/addDirectionSymbol" value="false"/>
                <property key="labeling/angleOffset" value="0"/>
                <property key="labeling/blendMode" value="0"/>
                <property key="labeling/bufferBlendMode" value="0"/>
                <property key="labeling/bufferColorA" value="255"/>
                <property key="labeling/bufferColorB" value="255"/>
                <property key="labeling/bufferColorG" value="255"/>
                <property key="labeling/bufferColorR" value="255"/>
                <property key="labeling/bufferDraw" value="false"/>
                <property key="labeling/bufferJoinStyle" value="64"/>
                <property key="labeling/bufferNoFill" value="false"/>
                <property key="labeling/bufferSize" value="1"/>
                <property key="labeling/bufferSizeInMapUnits" value="false"/>
                <property key="labeling/bufferSizeMapUnitMaxScale" value="0"/>
                <property key="labeling/bufferSizeMapUnitMinScale" value="0"/>
                <property key="labeling/bufferTransp" value="0"/>
                <property key="labeling/centroidInside" value="false"/>
                <property key="labeling/centroidWhole" value="false"/>
                <property key="labeling/decimals" value="3"/>
                <property key="labeling/displayAll" value="false"/>
                <property key="labeling/dist" value="0"/>
                <property key="labeling/distInMapUnits" value="false"/>
                <property key="labeling/distMapUnitMaxScale" value="0"/>
                <property key="labeling/distMapUnitMinScale" value="0"/>
                <property key="labeling/enabled" value="false"/>
                <property key="labeling/fieldName" value=""/>
                <property key="labeling/fontBold" value="false"/>
                <property key="labeling/fontCapitals" value="0"/>
                <property key="labeling/fontFamily" value=".Helvetica Neue DeskInterface"/>
                <property key="labeling/fontItalic" value="false"/>
                <property key="labeling/fontLetterSpacing" value="0"/>
                <property key="labeling/fontLimitPixelSize" value="false"/>
                <property key="labeling/fontMaxPixelSize" value="10000"/>
                <property key="labeling/fontMinPixelSize" value="3"/>
                <property key="labeling/fontSize" value="13"/>
                <property key="labeling/fontSizeInMapUnits" value="false"/>
                <property key="labeling/fontSizeMapUnitMaxScale" value="0"/>
                <property key="labeling/fontSizeMapUnitMinScale" value="0"/>
                <property key="labeling/fontStrikeout" value="false"/>
                <property key="labeling/fontUnderline" value="false"/>
                <property key="labeling/fontWeight" value="50"/>
                <property key="labeling/fontWordSpacing" value="0"/>
                <property key="labeling/formatNumbers" value="false"/>
                <property key="labeling/isExpression" value="true"/>
                <property key="labeling/labelOffsetInMapUnits" value="true"/>
                <property key="labeling/labelOffsetMapUnitMaxScale" value="0"/>
                <property key="labeling/labelOffsetMapUnitMinScale" value="0"/>
                <property key="labeling/labelPerPart" value="false"/>
                <property key="labeling/leftDirectionSymbol" value="&lt;"/>
                <property key="labeling/limitNumLabels" value="false"/>
                <property key="labeling/maxCurvedCharAngleIn" value="20"/>
                <property key="labeling/maxCurvedCharAngleOut" value="-20"/>
                <property key="labeling/maxNumLabels" value="2000"/>
                <property key="labeling/mergeLines" value="false"/>
                <property key="labeling/minFeatureSize" value="0"/>
                <property key="labeling/multilineAlign" value="0"/>
                <property key="labeling/multilineHeight" value="1"/>
                <property key="labeling/namedStyle" value=""/>
                <property key="labeling/obstacle" value="true"/>
                <property key="labeling/placeDirectionSymbol" value="0"/>
                <property key="labeling/placement" value="2"/>
                <property key="labeling/placementFlags" value="10"/>
                <property key="labeling/plussign" value="false"/>
                <property key="labeling/preserveRotation" value="true"/>
                <property key="labeling/previewBkgrdColor" value="#ffffff"/>
                <property key="labeling/priority" value="5"/>
                <property key="labeling/quadOffset" value="4"/>
                <property key="labeling/repeatDistance" value="0"/>
                <property key="labeling/repeatDistanceMapUnitMaxScale" value="0"/>
                <property key="labeling/repeatDistanceMapUnitMinScale" value="0"/>
                <property key="labeling/repeatDistanceUnit" value="1"/>
                <property key="labeling/reverseDirectionSymbol" value="false"/>
                <property key="labeling/rightDirectionSymbol" value=">"/>
                <property key="labeling/scaleMax" value="10000000"/>
                <property key="labeling/scaleMin" value="1"/>
                <property key="labeling/scaleVisibility" value="false"/>
                <property key="labeling/shadowBlendMode" value="6"/>
                <property key="labeling/shadowColorB" value="0"/>
                <property key="labeling/shadowColorG" value="0"/>
                <property key="labeling/shadowColorR" value="0"/>
                <property key="labeling/shadowDraw" value="false"/>
                <property key="labeling/shadowOffsetAngle" value="135"/>
                <property key="labeling/shadowOffsetDist" value="1"/>
                <property key="labeling/shadowOffsetGlobal" value="true"/>
                <property key="labeling/shadowOffsetMapUnitMaxScale" value="0"/>
                <property key="labeling/shadowOffsetMapUnitMinScale" value="0"/>
                <property key="labeling/shadowOffsetUnits" value="1"/>
                <property key="labeling/shadowRadius" value="1.5"/>
                <property key="labeling/shadowRadiusAlphaOnly" value="false"/>
                <property key="labeling/shadowRadiusMapUnitMaxScale" value="0"/>
                <property key="labeling/shadowRadiusMapUnitMinScale" value="0"/>
                <property key="labeling/shadowRadiusUnits" value="1"/>
                <property key="labeling/shadowScale" value="100"/>
                <property key="labeling/shadowTransparency" value="30"/>
                <property key="labeling/shadowUnder" value="0"/>
                <property key="labeling/shapeBlendMode" value="0"/>
                <property key="labeling/shapeBorderColorA" value="255"/>
                <property key="labeling/shapeBorderColorB" value="128"/>
                <property key="labeling/shapeBorderColorG" value="128"/>
                <property key="labeling/shapeBorderColorR" value="128"/>
                <property key="labeling/shapeBorderWidth" value="0"/>
                <property key="labeling/shapeBorderWidthMapUnitMaxScale" value="0"/>
                <property key="labeling/shapeBorderWidthMapUnitMinScale" value="0"/>
                <property key="labeling/shapeBorderWidthUnits" value="1"/>
                <property key="labeling/shapeDraw" value="false"/>
                <property key="labeling/shapeFillColorA" value="255"/>
                <property key="labeling/shapeFillColorB" value="255"/>
                <property key="labeling/shapeFillColorG" value="255"/>
                <property key="labeling/shapeFillColorR" value="255"/>
                <property key="labeling/shapeJoinStyle" value="64"/>
                <property key="labeling/shapeOffsetMapUnitMaxScale" value="0"/>
                <property key="labeling/shapeOffsetMapUnitMinScale" value="0"/>
                <property key="labeling/shapeOffsetUnits" value="1"/>
                <property key="labeling/shapeOffsetX" value="0"/>
                <property key="labeling/shapeOffsetY" value="0"/>
                <property key="labeling/shapeRadiiMapUnitMaxScale" value="0"/>
                <property key="labeling/shapeRadiiMapUnitMinScale" value="0"/>
                <property key="labeling/shapeRadiiUnits" value="1"/>
                <property key="labeling/shapeRadiiX" value="0"/>
                <property key="labeling/shapeRadiiY" value="0"/>
                <property key="labeling/shapeRotation" value="0"/>
                <property key="labeling/shapeRotationType" value="0"/>
                <property key="labeling/shapeSVGFile" value=""/>
                <property key="labeling/shapeSizeMapUnitMaxScale" value="0"/>
                <property key="labeling/shapeSizeMapUnitMinScale" value="0"/>
                <property key="labeling/shapeSizeType" value="0"/>
                <property key="labeling/shapeSizeUnits" value="1"/>
                <property key="labeling/shapeSizeX" value="0"/>
                <property key="labeling/shapeSizeY" value="0"/>
                <property key="labeling/shapeTransparency" value="0"/>
                <property key="labeling/shapeType" value="0"/>
                <property key="labeling/textColorA" value="255"/>
                <property key="labeling/textColorB" value="0"/>
                <property key="labeling/textColorG" value="0"/>
                <property key="labeling/textColorR" value="0"/>
                <property key="labeling/textTransp" value="0"/>
                <property key="labeling/upsidedownLabels" value="0"/>
                <property key="labeling/wrapChar" value=""/>
                <property key="labeling/xOffset" value="0"/>
                <property key="labeling/yOffset" value="0"/>
            </customproperties>
            <blendMode>0</blendMode>
            <featureBlendMode>0</featureBlendMode>
            <layerTransparency>0</layerTransparency>
            <displayfield>ROAD_NAME</displayfield>
            <label>0</label>
            <labelattributes>
                <label fieldname="" text="Label"/>
                <family fieldname="" name=".Helvetica Neue DeskInterface"/>
                <size fieldname="" units="pt" value="12"/>
                <bold fieldname="" on="0"/>
                <italic fieldname="" on="0"/>
                <underline fieldname="" on="0"/>
                <strikeout fieldname="" on="0"/>
                <color fieldname="" red="0" blue="0" green="0"/>
                <x fieldname=""/>
                <y fieldname=""/>
                <offset x="0" y="0" units="pt" yfieldname="" xfieldname=""/>
                <angle fieldname="" value="0" auto="0"/>
                <alignment fieldname="" value="center"/>
                <buffercolor fieldname="" red="255" blue="255" green="255"/>
                <buffersize fieldname="" units="pt" value="1"/>
                <bufferenabled fieldname="" on=""/>
                <multilineenabled fieldname="" on=""/>
                <selectedonly on=""/>
            </labelattributes>
            <edittypes>
                <edittype labelontop="0" editable="1" widgetv2type="TextEdit" name="ID">
                    <widgetv2config IsMultiline="0" fieldEditable="1" UseHtml="0" labelOnTop="0"/>
                </edittype>
                <edittype labelontop="0" editable="1" widgetv2type="TextEdit" name="FROM_A">
                    <widgetv2config IsMultiline="0" fieldEditable="1" UseHtml="0" labelOnTop="0"/>
                </edittype>
                <edittype labelontop="0" editable="1" widgetv2type="TextEdit" name="TO_B">
                    <widgetv2config IsMultiline="0" fieldEditable="1" UseHtml="0" labelOnTop="0"/>
                </edittype>
                <edittype labelontop="0" editable="1" widgetv2type="TextEdit" name="ROAD_NAME">
                    <widgetv2config IsMultiline="0" fieldEditable="1" UseHtml="0" labelOnTop="0"/>
                </edittype>
                <edittype labelontop="0" editable="1" widgetv2type="TextEdit" name="ROAD_CLASS">
                    <widgetv2config IsMultiline="0" fieldEditable="1" UseHtml="0" labelOnTop="0"/>
                </edittype>
                <edittype labelontop="0" editable="1" widgetv2type="TextEdit" name="LENGTH_M">
                    <widgetv2config IsMultiline="0" fieldEditable="1" UseHtml="0" labelOnTop="0"/>
                </edittype>
                <edittype labelontop="0" editable="1" widgetv2type="TextEdit" name="SOURCE_DAT">
                    <widgetv2config IsMultiline="0" fieldEditable="1" UseHtml="0" labelOnTop="0"/>
                </edittype>
                <edittype labelontop="0" editable="1" widgetv2type="TextEdit" name="SURFACE">
                    <widgetv2config IsMultiline="0" fieldEditable="1" UseHtml="0" labelOnTop="0"/>
                </edittype>
                <edittype labelontop="0" editable="1" widgetv2type="TextEdit" name="NO_BRIDGES">
                    <widgetv2config IsMultiline="0" fieldEditable="1" UseHtml="0" labelOnTop="0"/>
                </edittype>
                <edittype labelontop="0" editable="1" widgetv2type="TextEdit" name="NO_FERRY">
                    <widgetv2config IsMultiline="0" fieldEditable="1" UseHtml="0" labelOnTop="0"/>
                </edittype>
                <edittype labelontop="0" editable="1" widgetv2type="TextEdit" name="NO_CULVERT">
                    <widgetv2config IsMultiline="0" fieldEditable="1" UseHtml="0" labelOnTop="0"/>
                </edittype>
                <edittype labelontop="0" editable="1" widgetv2type="TextEdit" name="50K_MAP_NO">
                    <widgetv2config IsMultiline="0" fieldEditable="1" UseHtml="0" labelOnTop="0"/>
                </edittype>
                <edittype labelontop="0" editable="1" widgetv2type="TextEdit" name="LENGTH_KM">
                    <widgetv2config IsMultiline="0" fieldEditable="1" UseHtml="0" labelOnTop="0"/>
                </edittype>
            </edittypes>
            <editform>.</editform>
            <editforminit></editforminit>
            <featformsuppress>0</featformsuppress>
            <annotationform>.</annotationform>
            <editorlayout>generatedlayout</editorlayout>
            <excludeAttributesWMS/>
            <excludeAttributesWFS/>
            <attributeactions/>
        </maplayer>
        <maplayer minimumScale="-4.65661e-10" maximumScale="1e+08" simplifyDrawingHints="1" minLabelScale="0" maxLabelScale="1e+08" simplifyDrawingTol="1" geometry="Line" simplifyMaxScale="1" type="vector" hasScaleBasedVisibilityFlag="0" simplifyLocal="1" scaleBasedLabelVisibilityFlag="0">
            <id>Sierra_Leone_Large_Rivers20141218125007956</id>
            <datasource>../../GIS Catalog/Rivers/Sierra Leone Large Rivers/Sierra Leone Large Rivers.shp</datasource>
            <title></title>
            <abstract></abstract>
            <keywordList>
                <value></value>
            </keywordList>
            <layername>Sierra Leone Large Rivers</layername>
            <srs>
                <spatialrefsys>
                    <proj4>+proj=utm +zone=29 +datum=WGS84 +units=m +no_defs</proj4>
                    <srsid>3113</srsid>
                    <srid>32629</srid>
                    <authid>EPSG:32629</authid>
                    <description>WGS 84 / UTM zone 29N</description>
                    <projectionacronym>utm</projectionacronym>
                    <ellipsoidacronym>WGS84</ellipsoidacronym>
                    <geographicflag>false</geographicflag>
                </spatialrefsys>
            </srs>
            <provider encoding="System">ogr</provider>
            <previewExpression></previewExpression>
            <vectorjoins/>
            <renderer-v2 symbollevels="0" type="singleSymbol">
                <symbols>
                    <symbol alpha="1" type="line" name="0">
                        <layer pass="0" class="SimpleLine" locked="0">
                            <prop k="capstyle" v="square"/>
                            <prop k="color" v="123,123,123,255"/>
                            <prop k="customdash" v="5;2"/>
                            <prop k="customdash_map_unit_scale" v="0,0"/>
                            <prop k="customdash_unit" v="MM"/>
                            <prop k="draw_inside_polygon" v="0"/>
                            <prop k="joinstyle" v="bevel"/>
                            <prop k="offset" v="0"/>
                            <prop k="offset_map_unit_scale" v="0,0"/>
                            <prop k="offset_unit" v="MM"/>
                            <prop k="penstyle" v="solid"/>
                            <prop k="use_custom_dash" v="0"/>
                            <prop k="width" v="0.26"/>
                            <prop k="width_map_unit_scale" v="0,0"/>
                            <prop k="width_unit" v="MM"/>
                        </layer>
                    </symbol>
                </symbols>
                <rotation/>
                <sizescale scalemethod="area"/>
            </renderer-v2>
            <customproperties>
                <property key="labeling" value="pal"/>
                <property key="labeling/addDirectionSymbol" value="false"/>
                <property key="labeling/angleOffset" value="0"/>
                <property key="labeling/blendMode" value="0"/>
                <property key="labeling/bufferBlendMode" value="0"/>
                <property key="labeling/bufferColorA" value="255"/>
                <property key="labeling/bufferColorB" value="255"/>
                <property key="labeling/bufferColorG" value="255"/>
                <property key="labeling/bufferColorR" value="255"/>
                <property key="labeling/bufferDraw" value="false"/>
                <property key="labeling/bufferJoinStyle" value="64"/>
                <property key="labeling/bufferNoFill" value="false"/>
                <property key="labeling/bufferSize" value="1"/>
                <property key="labeling/bufferSizeInMapUnits" value="false"/>
                <property key="labeling/bufferSizeMapUnitMaxScale" value="0"/>
                <property key="labeling/bufferSizeMapUnitMinScale" value="0"/>
                <property key="labeling/bufferTransp" value="0"/>
                <property key="labeling/centroidInside" value="false"/>
                <property key="labeling/centroidWhole" value="false"/>
                <property key="labeling/decimals" value="3"/>
                <property key="labeling/displayAll" value="false"/>
                <property key="labeling/dist" value="0"/>
                <property key="labeling/distInMapUnits" value="false"/>
                <property key="labeling/distMapUnitMaxScale" value="0"/>
                <property key="labeling/distMapUnitMinScale" value="0"/>
                <property key="labeling/enabled" value="false"/>
                <property key="labeling/fieldName" value=""/>
                <property key="labeling/fontBold" value="false"/>
                <property key="labeling/fontCapitals" value="0"/>
                <property key="labeling/fontFamily" value=".Helvetica Neue DeskInterface"/>
                <property key="labeling/fontItalic" value="false"/>
                <property key="labeling/fontLetterSpacing" value="0"/>
                <property key="labeling/fontLimitPixelSize" value="false"/>
                <property key="labeling/fontMaxPixelSize" value="10000"/>
                <property key="labeling/fontMinPixelSize" value="3"/>
                <property key="labeling/fontSize" value="13"/>
                <property key="labeling/fontSizeInMapUnits" value="false"/>
                <property key="labeling/fontSizeMapUnitMaxScale" value="0"/>
                <property key="labeling/fontSizeMapUnitMinScale" value="0"/>
                <property key="labeling/fontStrikeout" value="false"/>
                <property key="labeling/fontUnderline" value="false"/>
                <property key="labeling/fontWeight" value="50"/>
                <property key="labeling/fontWordSpacing" value="0"/>
                <property key="labeling/formatNumbers" value="false"/>
                <property key="labeling/isExpression" value="true"/>
                <property key="labeling/labelOffsetInMapUnits" value="true"/>
                <property key="labeling/labelOffsetMapUnitMaxScale" value="0"/>
                <property key="labeling/labelOffsetMapUnitMinScale" value="0"/>
                <property key="labeling/labelPerPart" value="false"/>
                <property key="labeling/leftDirectionSymbol" value="&lt;"/>
                <property key="labeling/limitNumLabels" value="false"/>
                <property key="labeling/maxCurvedCharAngleIn" value="20"/>
                <property key="labeling/maxCurvedCharAngleOut" value="-20"/>
                <property key="labeling/maxNumLabels" value="2000"/>
                <property key="labeling/mergeLines" value="false"/>
                <property key="labeling/minFeatureSize" value="0"/>
                <property key="labeling/multilineAlign" value="0"/>
                <property key="labeling/multilineHeight" value="1"/>
                <property key="labeling/namedStyle" value=""/>
                <property key="labeling/obstacle" value="true"/>
                <property key="labeling/placeDirectionSymbol" value="0"/>
                <property key="labeling/placement" value="2"/>
                <property key="labeling/placementFlags" value="10"/>
                <property key="labeling/plussign" value="false"/>
                <property key="labeling/preserveRotation" value="true"/>
                <property key="labeling/previewBkgrdColor" value="#ffffff"/>
                <property key="labeling/priority" value="5"/>
                <property key="labeling/quadOffset" value="4"/>
                <property key="labeling/repeatDistance" value="0"/>
                <property key="labeling/repeatDistanceMapUnitMaxScale" value="0"/>
                <property key="labeling/repeatDistanceMapUnitMinScale" value="0"/>
                <property key="labeling/repeatDistanceUnit" value="1"/>
                <property key="labeling/reverseDirectionSymbol" value="false"/>
                <property key="labeling/rightDirectionSymbol" value=">"/>
                <property key="labeling/scaleMax" value="10000000"/>
                <property key="labeling/scaleMin" value="1"/>
                <property key="labeling/scaleVisibility" value="false"/>
                <property key="labeling/shadowBlendMode" value="6"/>
                <property key="labeling/shadowColorB" value="0"/>
                <property key="labeling/shadowColorG" value="0"/>
                <property key="labeling/shadowColorR" value="0"/>
                <property key="labeling/shadowDraw" value="false"/>
                <property key="labeling/shadowOffsetAngle" value="135"/>
                <property key="labeling/shadowOffsetDist" value="1"/>
                <property key="labeling/shadowOffsetGlobal" value="true"/>
                <property key="labeling/shadowOffsetMapUnitMaxScale" value="0"/>
                <property key="labeling/shadowOffsetMapUnitMinScale" value="0"/>
                <property key="labeling/shadowOffsetUnits" value="1"/>
                <property key="labeling/shadowRadius" value="1.5"/>
                <property key="labeling/shadowRadiusAlphaOnly" value="false"/>
                <property key="labeling/shadowRadiusMapUnitMaxScale" value="0"/>
                <property key="labeling/shadowRadiusMapUnitMinScale" value="0"/>
                <property key="labeling/shadowRadiusUnits" value="1"/>
                <property key="labeling/shadowScale" value="100"/>
                <property key="labeling/shadowTransparency" value="30"/>
                <property key="labeling/shadowUnder" value="0"/>
                <property key="labeling/shapeBlendMode" value="0"/>
                <property key="labeling/shapeBorderColorA" value="255"/>
                <property key="labeling/shapeBorderColorB" value="128"/>
                <property key="labeling/shapeBorderColorG" value="128"/>
                <property key="labeling/shapeBorderColorR" value="128"/>
                <property key="labeling/shapeBorderWidth" value="0"/>
                <property key="labeling/shapeBorderWidthMapUnitMaxScale" value="0"/>
                <property key="labeling/shapeBorderWidthMapUnitMinScale" value="0"/>
                <property key="labeling/shapeBorderWidthUnits" value="1"/>
                <property key="labeling/shapeDraw" value="false"/>
                <property key="labeling/shapeFillColorA" value="255"/>
                <property key="labeling/shapeFillColorB" value="255"/>
                <property key="labeling/shapeFillColorG" value="255"/>
                <property key="labeling/shapeFillColorR" value="255"/>
                <property key="labeling/shapeJoinStyle" value="64"/>
                <property key="labeling/shapeOffsetMapUnitMaxScale" value="0"/>
                <property key="labeling/shapeOffsetMapUnitMinScale" value="0"/>
                <property key="labeling/shapeOffsetUnits" value="1"/>
                <property key="labeling/shapeOffsetX" value="0"/>
                <property key="labeling/shapeOffsetY" value="0"/>
                <property key="labeling/shapeRadiiMapUnitMaxScale" value="0"/>
                <property key="labeling/shapeRadiiMapUnitMinScale" value="0"/>
                <property key="labeling/shapeRadiiUnits" value="1"/>
                <property key="labeling/shapeRadiiX" value="0"/>
                <property key="labeling/shapeRadiiY" value="0"/>
                <property key="labeling/shapeRotation" value="0"/>
                <property key="labeling/shapeRotationType" value="0"/>
                <property key="labeling/shapeSVGFile" value=""/>
                <property key="labeling/shapeSizeMapUnitMaxScale" value="0"/>
                <property key="labeling/shapeSizeMapUnitMinScale" value="0"/>
                <property key="labeling/shapeSizeType" value="0"/>
                <property key="labeling/shapeSizeUnits" value="1"/>
                <property key="labeling/shapeSizeX" value="0"/>
                <property key="labeling/shapeSizeY" value="0"/>
                <property key="labeling/shapeTransparency" value="0"/>
                <property key="labeling/shapeType" value="0"/>
                <property key="labeling/textColorA" value="255"/>
                <property key="labeling/textColorB" value="0"/>
                <property key="labeling/textColorG" value="0"/>
                <property key="labeling/textColorR" value="0"/>
                <property key="labeling/textTransp" value="0"/>
                <property key="labeling/upsidedownLabels" value="0"/>
                <property key="labeling/wrapChar" value=""/>
                <property key="labeling/xOffset" value="0"/>
                <property key="labeling/yOffset" value="0"/>
            </customproperties>
            <blendMode>0</blendMode>
            <featureBlendMode>0</featureBlendMode>
            <layerTransparency>0</layerTransparency>
            <displayfield>Name</displayfield>
            <label>0</label>
            <labelattributes>
                <label fieldname="" text="Label"/>
                <family fieldname="" name=".Helvetica Neue DeskInterface"/>
                <size fieldname="" units="pt" value="12"/>
                <bold fieldname="" on="0"/>
                <italic fieldname="" on="0"/>
                <underline fieldname="" on="0"/>
                <strikeout fieldname="" on="0"/>
                <color fieldname="" red="0" blue="0" green="0"/>
                <x fieldname=""/>
                <y fieldname=""/>
                <offset x="0" y="0" units="pt" yfieldname="" xfieldname=""/>
                <angle fieldname="" value="0" auto="0"/>
                <alignment fieldname="" value="center"/>
                <buffercolor fieldname="" red="255" blue="255" green="255"/>
                <buffersize fieldname="" units="pt" value="1"/>
                <bufferenabled fieldname="" on=""/>
                <multilineenabled fieldname="" on=""/>
                <selectedonly on=""/>
            </labelattributes>
            <edittypes>
                <edittype labelontop="0" editable="1" widgetv2type="TextEdit" name="Id">
                    <widgetv2config IsMultiline="0" fieldEditable="1" UseHtml="0" labelOnTop="0"/>
                </edittype>
                <edittype labelontop="0" editable="1" widgetv2type="TextEdit" name="Name">
                    <widgetv2config IsMultiline="0" fieldEditable="1" UseHtml="0" labelOnTop="0"/>
                </edittype>
                <edittype labelontop="0" editable="1" widgetv2type="TextEdit" name="Source">
                    <widgetv2config IsMultiline="0" fieldEditable="1" UseHtml="0" labelOnTop="0"/>
                </edittype>
                <edittype labelontop="0" editable="1" widgetv2type="TextEdit" name="River_ID">
                    <widgetv2config IsMultiline="0" fieldEditable="1" UseHtml="0" labelOnTop="0"/>
                </edittype>
                <edittype labelontop="0" editable="1" widgetv2type="TextEdit" name="CATCHM_LE2">
                    <widgetv2config IsMultiline="0" fieldEditable="1" UseHtml="0" labelOnTop="0"/>
                </edittype>
                <edittype labelontop="0" editable="1" widgetv2type="TextEdit" name="CATCHM_L3">
                    <widgetv2config IsMultiline="0" fieldEditable="1" UseHtml="0" labelOnTop="0"/>
                </edittype>
                <edittype labelontop="0" editable="1" widgetv2type="TextEdit" name="RIV_LENGTH">
                    <widgetv2config IsMultiline="0" fieldEditable="1" UseHtml="0" labelOnTop="0"/>
                </edittype>
                <edittype labelontop="0" editable="1" widgetv2type="TextEdit" name="CATCHM_LE1">
                    <widgetv2config IsMultiline="0" fieldEditable="1" UseHtml="0" labelOnTop="0"/>
                </edittype>
                <edittype labelontop="0" editable="1" widgetv2type="TextEdit" name="Length_m">
                    <widgetv2config IsMultiline="0" fieldEditable="1" UseHtml="0" labelOnTop="0"/>
                </edittype>
            </edittypes>
            <editform>.</editform>
            <editforminit></editforminit>
            <featformsuppress>0</featformsuppress>
            <annotationform>.</annotationform>
            <editorlayout>generatedlayout</editorlayout>
            <excludeAttributesWMS/>
            <excludeAttributesWFS/>
            <attributeactions/>
        </maplayer>
    </projectlayers>
    <properties>
        <SpatialRefSys>
            <ProjectCRSProj4String type="QString">+proj=longlat +datum=WGS84 +no_defs</ProjectCRSProj4String>
            <ProjectCrs type="QString">EPSG:4326</ProjectCrs>
            <ProjectCRSID type="int">3452</ProjectCRSID>
            <ProjectionsEnabled type="int">1</ProjectionsEnabled>
        </SpatialRefSys>
        <Paths>
            <Absolute type="bool">false</Absolute>
        </Paths>
        <Gui>
            <SelectionColorBluePart type="int">0</SelectionColorBluePart>
            <CanvasColorGreenPart type="int">255</CanvasColorGreenPart>
            <CanvasColorRedPart type="int">255</CanvasColorRedPart>
            <SelectionColorRedPart type="int">255</SelectionColorRedPart>
            <SelectionColorAlphaPart type="int">255</SelectionColorAlphaPart>
            <SelectionColorGreenPart type="int">255</SelectionColorGreenPart>
            <CanvasColorBluePart type="int">255</CanvasColorBluePart>
        </Gui>
        <Digitizing>
            <LayerSnappingList type="QStringList">
                <value>SLE_adm220141218121452698</value>
                <value>Sierra_Leone_Large_Rivers20141218125007956</value>
                <value>Sierra_Leone_All_A___B_Roads20141218125340669</value>
                <value>Sierra_Leone_All_A___B_Roads20141218132002316</value>
            </LayerSnappingList>
            <LayerSnappingEnabledList type="QStringList">
                <value>enabled</value>
                <value>enabled</value>
                <value>enabled</value>
                <value>enabled</value>
            </LayerSnappingEnabledList>
            <AvoidIntersectionsList type="QStringList"/>
            <LayerSnappingToleranceUnitList type="QStringList">
                <value>0</value>
                <value>0</value>
                <value>0</value>
                <value>0</value>
            </LayerSnappingToleranceUnitList>
            <LayerSnapToList type="QStringList">
                <value>to_vertex</value>
                <value>to_vertex</value>
                <value>to_vertex</value>
                <value>to_vertex</value>
            </LayerSnapToList>
            <LayerSnappingToleranceList type="QStringList">
                <value>0.000000</value>
                <value>0.000000</value>
                <value>0.000000</value>
                <value>0.000000</value>
            </LayerSnappingToleranceList>
        </Digitizing>
        <PositionPrecision>
            <DecimalPlaces type="int">2</DecimalPlaces>
            <Automatic type="bool">true</Automatic>
        </PositionPrecision>
    </properties>
</qgis>
