# Supplementary material for: Social Pathways for Ebola Virus Disease in Rural Sierra Leone, and Some Implications for Containment
Source: PLoS Negl Trop Dis. 2015 Apr 17;9(4):e0003567. doi: 10.1371/journal.pntd.0003567 (PMC4401769; doi:10.1371/journal.pntd.0003567)
Supplement: S2 Dataset — (ZIP) [file pntd.0003567.s004.zip › S2 Dataset/ebola cases by district sl.xlsx]

## Sheet: case
dist_code	dist_nm	ebolac_20140818	ebolac_20140816	ebolac_20140815	ebolac_20140814	ebolac_20140918	ebolac_20140925	ebolac_20140926	ebolac_20141217
1	Bo	24	24	23	23	77	84	88	297
2	Bombali	7	7	7	7	122	149	180	912
3	Bonthe	1	1	1	1	1	1	1	4
4	Kailahun	401	389	389	389	529	529	529	565
5	Kambia	1	1	1	1	4	10	12	102
6	Kenema	277	273	270	261	412	417	423	496
7	Koinadugu	0	0	0	0	0	0	0	90
8	Kono	1	1	1	1	15	18	18	124
9	Moyamba	6	6	6	5	24	50	50	174
10	Port Loko	28	28	26	24	160	201	231	1066
11	Pujehun	3	3	3	3	10	16	16	31
12	Tonkolili	2	2	2	2	39	60	65	400
13	Western Area Urban	20	19	15	15	136	178	195	1589
14	Western Area Rural	4	3	3	1	56	103	117	958
		17-8-2014 press release MOH facebook

## Sheet: dead
dist_code	dist_nm	ebolad_20140911
1	Bo	16
2	Bombali	6
3	Bonthe	1
4	Kailahun	199
5	Kambia	1
6	Kenema	299
7	Koinadugu	0
8	Kono	2
9	Moyamba	6
10	Port Loko	16
11	Pujehun	1
12	Tonkolili	2
13	Western Area Urban	6
14	Western Area Rural	2
