# Supplementary material for: Social Pathways for Ebola Virus Disease in Rural Sierra Leone, and Some Implications for Containment
Source: PLoS Negl Trop Dis. 2015 Apr 17;9(4):e0003567. doi: 10.1371/journal.pntd.0003567 (PMC4401769; doi:10.1371/journal.pntd.0003567)
Supplement: S4 Dataset — (ZIP) [file pntd.0003567.s006.zip]

Archive with 2 entries (2 files):
- S4 Dataset/Arrow dependencies.dta
- S4 Dataset/point golavillages.dta
