# Supplementary material for: Social Pathways for Ebola Virus Disease in Rural Sierra Leone, and Some Implications for Containment
Source: PLoS Negl Trop Dis. 2015 Apr 17;9(4):e0003567. doi: 10.1371/journal.pntd.0003567 (PMC4401769; doi:10.1371/journal.pntd.0003567)
Supplement: S5 Dataset — (ZIP) [file pntd.0003567.s007.zip]

Archive with 12 entries (12 files):
- S5 Dataset/Arrow depend other.dta
- S5 Dataset/Arrow marriage migration.dta
- S5 Dataset/Arrow migration Marriage.dta
- S5 Dataset/Arrow migration School.dta
- S5 Dataset/Arrow migration Work.dta
- S5 Dataset/Arrow migration.dta
- S5 Dataset/Arrow work migration.dta
- S5 Dataset/labels_migration.dta
- S5 Dataset/point golavillages marriage.dta
- S5 Dataset/point golavillages school.dta
- S5 Dataset/point golavillages work.dta
- S5 Dataset/sl_bl2010_vlevel_dist.dta
